# Supplementary material for: Chronic SIV-Induced neuroinflammation disrupts CCR7+ CD4+ T cell immunosurveillance in the rhesus macaque brain
Source: J Clin Invest. 2024 Mar 12;134(9):e175332. doi: 10.1172/JCI175332 (PMC11060742; doi:10.1172/JCI175332)
Supplement: Supporting data values [file jci-134-175332-s131.xlsx]

## Sheet: Fig 1
Figure 1D
		Log 10 fold change	p value	p value
	ENSMMUG00000015202	-10.4481	2.1e-34
	ENSMMUG00000002764	-8.35619	2.23e-08
	IGHM	-7.31865	7.03e-39
	IGKC	-7.2676	1.06e-39
	JCHAIN	-6.87839	1.27e-43
	EBF1	-3.9764	8.75e-45
	BACH2	-2.56865	4.99e-22
	CD74	-1.57184	1.13e-08
	HLA-DMB	-1.54871	2.41e-08
	ALCAM	-1.44215	3.17e-07
	HLA-DRA	-1.42885	3.45e-07
	RELB	-1.10227	0.000167491
	TRAF3	-1.08161	0.000240411
	HLA-DRB5	-1.08137	0.000269151
	CD83	-0.927257	0.00259595
	TRAC	1.0066		0.0015123
	TAOK3	0.8127		0.0163
	SOS1	0.7689		0.025883
	ERN1	0.8714		0.0085401
	TXNIP	1.4528		1.0332e-06
	SLC2A3	0.7189		0.043172
	ITGB2	1.2168		6.3931e-05
	ENSMMUG00000041076	3.7452		2.9728e-34
	DNAJB1	3.3643		5.4452e-29
	HSPH1	1.6493		1.7742e-08
	GZMA	2.2182		3.9758e-14
	NKG7	0.8389		0.011799
	IKZF2	1.0733		0.00070761
	ID2	0.7282		0.038299
	HOPX	1.5468		1.5547e-07
	IL7R	1.1753		0.00013619
Figure 1E		Spleen	Brain
	1	106	389
	4	197	114
	6	31	110
	7	75	38
	8	40	52
	0	368	238
	2	162	301
	3	29	283
	5	136	70
	9	15	24
Figure 1F		Spleen	Brain
	0	372	666
	1	262	424
	2	345	245
	3	153	336
	8	15	19
	4	180	284
	5	67	116
	6	82	13
	7	88	6

## Sheet: Fig 2
Figure 2A
	GZMA	ID2	BCL2	CD69	KLRC3	KLRC2	IKZF2	GNLY	HOPX	CCL5	DNAJB1	HSPA1A	JUN	BAG3	HSPH1	TXNIP	IFNG	AHR	ADORA2B
Cluster 0	1.8	1.7	1.7	1.6
Cluster 2					2.4	2.3	2.3	1.6	1.8	1.7
Cluster 3											9.3	5.9	5.7	5.1	3.9	3.5
Cluster 5																	2	1.9	3.3
Figure 2B	IL7R	JUN	FOSB	THEMIS	ATF3	ZFP36L2	SLC2A3	NR4A2	BTG2	TNFAIP3
Cluster 1	1.6	3.2	2.4	2.6	2.5	2.2
Cluster 4							1.9	1.6
Cluster 6									3.6	1.9
Figure 2C	TXNIP	HSPA8	CHORDC1	ZFP36L2	RPL27A
Cluster 7	2.8
Cluster 8		3.2	2.9	2.5	1.9
Figure 2D
protein folding	response to heat	response to temperature stimulus	chaperone-mediated protein folding	response to unfolded protein	cellular response to heat	protein refolding	response to topologically incorrect protein	'de novo' protein folding	negative regulation of intrinsic apoptotic signaling pathway	regulation of intrinsic apoptotic signaling pathway	inclusion body assembly	regulation of transcription from RNA polymerase II promoter in response to stress	regulation of DNA-templated transcription in response to stress	inclusion body assembly	cytoplasmic translation	negative regulation of transcription from RNA polymerase II promoter in response to stress		unfolded protein binding	heat shock protein binding	protein folding chaperone	chaperone binding	structural constituent of ribosome		cytosolic ribosome	ribosomal subunit	cytosolic large ribosomal subunit	large ribosomal subunit	ribosome		Longevity regulating pathway - multiple species	IL-17 signaling pathway	NOD-like receptor signaling pathway	MAPK signaling pathway	Antigen processing and presentation
3.58013	3.60152	3.58172	3.61805	3.58172	3.61066	3.64177	3.58047	3.63568	3.30952	3.58636	3.34074	3.33082	3.31973	3.6291	3.50651	3.63347		3.59912	3.60206	3.32294	3.61055	3.51812		3.5407	3.51654	3.57507	3.56549	3.50529		1.93651	1.59117	1.68997	1.42392	3.62024
Figure 2E
CD4 TCM CLUSTER 7								hsa04340	hsa04340	Hedgehog signaling pathway	5	0.729459	1.78909	0.00810967	0.00810967	0.147524	275	tags=100%, list=27%, signal=73%	596/2932/1456/8452/57154
	ID	Description	setSize	enrichmentScore	NES	pvalue	p.adjust	qvalues	rank	leading_edge	core_enrichment
hsa04213	hsa04213	Longevity regulating pathway - multiple species	11	0.525907	1.86203	0.0115741	0.0115741	0.267827	6	tags=18%, list=0%, signal=18%	3303/3312
hsa04010	hsa04010	MAPK signaling pathway	52	0.250264	1.57947	0.0376771	0.0376771	0.378754	69	tags=12%, list=3%, signal=11%	3303/3312/3725/3315/6654/3727
CD4 TCM CLUSTER 8
hsa04622	hsa04622	RIG-I-like receptor signaling pathway	17	-0.519035	-1.96181	0.00413155	0.00413155	0.0620273	458	tags=59%, list=21%, signal=47%	843/5599/54941/1432/1540/4792/8737/4790/10010/7187
hsa04668	hsa04668	TNF signaling pathway	35	-0.413306	-1.9702	0.00280855	0.00280855	0.0514408	540	tags=60%, list=24%, signal=46%	9020/836/843/5604/602/7185/5599/1432/329/1540/8837/4792/8737/4790/3659/6416/4217/330/83737/7187/23118

## Sheet: Fig 3
Figure 3B
Cancer Cells	T cells	Endothelial cells	GABAergic neurons	ISG Expressing immune cells	Macrophages	Microglial cells	Neural stem cells	ODCs
1149	2158	4521	3236	235	6704	1663	53	346
Figure 3E
	avg_log2FC	p value
STAT4	3.40426	271.639
CHN2	2.80324	271.639
SKAP1	2.77599	271.639
CD44	2.74301	271.639
RIPOR2	2.74114	271.639
BICDL1	2.58152	271.639
TNIK	2.45895	271.639
ITK	2.42476	271.639
SLC38A1	2.40555	271.639
SIK3	2.40443	271.639
FYN	2.40377	271.639
RORA	2.3684	271.639
CBLB	2.33537	271.639
CAMK4	2.22366	265.625
PITPNC1	2.11926	265.625
PARP8	2.04877	295.785
TOX	2.0458	227.098
AHR	2.01202	192.553
MPP7	1.94216	205.231
SLCO3A1	1.91825	214.175
FNBP1	1.89789	284.875
CPD	1.89164	240.193
RGS9	1.83419	222.23
UTRN	1.82023	279.625
EML4	1.81343	279.625
TRPS1	1.80904	183.05
PRKCH	1.75012	275.074
TGFBR3	1.74436	133.277
AHNAK	1.73961	234.401
IQGAP2	1.73408	189.307
SYTL2	1.73134	189.452
THEMIS	1.72706	162.506
EZR	1.72008	245.427
ESYT2	1.71513	210.659
ITGA4	1.69036	176.797
PTPN22	1.68392	185.933
STK39	1.67617	185.641
BTBD11	1.67399	122.916
ABLIM1	1.61591	155.743
RAP1B	1.61355	271.861
PDE7A	1.61302	165.23
GNG2	1.58615	181.213
IL12RB2	1.57846	107.913
SYTL3	1.54775	171.841
AHI1	1.53663	157.867
SNTB1	1.53191	160.722
SMCHD1	1.53064	223.16
HIVEP1	1.50807	157.327
CYTH1	1.50525	148.553
PPP2R2B	1.50045	138.071
DENND4A	1.48075	220.125
BCL11B	1.47017	142.135
STK17A	1.4512	166.489
RGCC	1.45099	186.408
CDK17	1.43914	165.676
CLEC2D	1.43482	140.344
CD96	1.43224	137.528
NIBAN1	1.42912	115.349
ARAP2	1.42526	154.77
RUNX3	1.40288	148.629
PTPRC	1.4012	244.067
ADAM23	1.38017	129.413
DNAJC1	1.37968	181.983
ENSMMUG00000062103	1.36449	136.035
USP36	1.35935	159.031
RASA2	1.35729	147.201
ADGRE5	1.33936	167.818
MYO1D	1.33025	115.213
CD247	1.32767	126.156
SH3KBP1	1.32562	181.424
ANTXR2	1.31003	114.551
CDC14A	1.30517	82.134
ETS1	1.29696	137.151
CCDC88C	1.28678	130.384
ENSMMUG00000022075	1.2804	123.472
RRAS2	1.28039	118.515
FBXW7	1.27694	186.533
IQGAP1	1.27032	138.223
TENT5C	1.25652	134.132
MLLT3	1.24281	95.6728
LPIN1	1.2315	124.19
TMEM181	1.22522	121.428
CD6	1.22508	105.247
PRKCQ	1.22189	124.171
TGFB1	1.22	141.665
AGO2	1.21154	116.192
RAB8B	1.20824	122.089
ARIH1	1.2077	195.217
PIP4K2A	1.20399	128.335
CRYBG1	1.20129	110.292
CNOT6L	1.19683	179.738
STK17B	1.19653	151.217
TRAC	1.18169	105.331
VIM	1.17405	141.332
CEMIP2	1.16851	100.91
ATXN1	1.15477	108.531
SUCO	1.14772	142.157
PPP1R16B	1.14281	109.673
RBM14	1.13986	117.521
PDZD8	1.13715	109.718
JAK1	1.13176	145.44
SYNE1	1.12601	89.2346
CD69	1.11866	108.421
ANKRD44	1.11176	199.582
LRRFIP1	1.10831	97.6601
ARHGAP10	1.10781	79.6993
CYFIP2	1.10389	106.89
JAML	1.09843	97.5042
ITGA1	1.09677	69.8039
SEMA4D	1.09087	103.245
PTPN1	1.08323	110.304
NR3C1	1.07834	140.93
TMTC2	1.07748	78.9576
CYTIP	1.06414	101.564
JMY	1.05535	104.1
ANKRD11	1.0465	113.121
WNK1	1.02452	119.935
ATP8A1	1.01382	66.2813
HEG1	1.00993	80.1529
XYLT1	0.996708	68.1573
MAPK8	0.991706	80.2858
NUP98	0.986433	100.013
DIAPH1	0.983733	86.2347
MAP2K3	0.983639	96.5509
ERN1	0.983352	78.0527
CELF2	0.980441	142.019
PLCB1	0.97671	39.8907
ELL	0.975269	98.4886
YPEL5	0.968853	114.026
GRK5	0.967872	76.5382
ATP11B	0.956597	89.3449
REV3L	0.952982	76.3821
ENSMMUG00000053089	0.938722	72.4838
SNRK	0.938328	70.76
MOB3A	0.937649	90.8055
ATP10A	0.932088	65.5254
UBR5	0.93156	91.3725
ATP2B1	0.928739	73.3053
ATP2B4	0.922153	76.9954
TUBA4A	0.917083	80.8202
FBXO33	0.909547	79.8967
ARID5B	0.90791	72.6542
MAPRE2	0.906025	87.5731
LCK	0.903434	87.2459
NLRC5	0.903281	77.1992
NR4A2	0.90281	117.011
OSBPL8	0.899571	116.338
RNF149	0.899416	82.2096
PSME4	0.898358	80.3169
ANKRD12	0.896407	82.8755
INPP4A	0.895875	67.668
BRAF	0.895418	61.4987
GTDC1	0.89018	70.2576
CLEC2B	0.889676	78.0555
TRIM72	0.885864	83.0944
IGF2R	0.876552	68.3267
DENND1B	0.869498	63.979
CHD2	0.868067	102.865
JARID2	0.865029	43.9036
PPP1R12A	0.853634	80.0814
RPS6KA3	0.850265	53.0894
KMT2E	0.849979	105.96
ARHGAP26	0.849552	65.4219
RABGAP1L	0.842162	82.5492
SCAPER	0.842022	77.0881
KLHL2	0.841474	62.1802
GATAD2A	0.83996	68.5641
TMEM123	0.837075	57.1133
RFX3	0.828265	80.4534
KDM6A	0.828207	88.0504
RALGDS	0.827841	70.3616
YWHAZ	0.82684	111.762
ATXN7	0.826341	66.9501
SEPTIN7	0.823764	68.5048
ANXA1	0.821628	62.5083
RASGRP1	0.818935	59.5377
USP47	0.814425	76.6542
ARHGEF3	0.813914	53.3976
VOPP1	0.812163	63.2865
SRPK2	0.811568	58.9871
FBXO34	0.81114	80.7618
RALGAPA1	0.80986	45.3476
ENSMMUG00000062941	0.809747	63.1908
CCSER2	0.806076	53.9496
DYRK1A	0.805395	71.9789
AKNA	0.804676	54.8657
SPAG9	0.803813	82.4091
TXLNG	0.800674	65.2996
ZEB1	0.800066	47.1898
MGAT5	0.798001	61.5096
CRY1	0.794796	60.0977
ASAP1	0.793557	64.6673
ELL2	0.793143	75.9897
CNOT2	0.790715	61.1734
TRAPPC10	0.780098	62.6892
MBNL1	0.779157	109.117
LMNA	0.775949	48.2339
RBM39	0.775035	91.4567
PDE4B	0.768599	92.1781
AKAP13	0.767565	93.67
FAM107B	0.762945	68.6278
SOS1	0.762332	49.8019
BABAM2	0.7622	26.5347
TM9SF3	0.759256	69.1561
SYNE2	0.758712	40.2573
PPP3CC	0.755146	49.5723
RANBP2	0.754137	56.3837
SPATA13	0.749842	50.1022
SRSF7	0.749031	72.0059
DHX9	0.748353	62.1962
USP3	0.74741	56.4997
PPP6R1	0.734886	53.6413
SIK1	0.731551	59.2075
KLF12	0.731105	66.9915
ACTN4	0.730467	55.5702
EED	0.725854	57.8594
CCND3	0.725031	47.4445
PRRC2C	0.722284	60.8965
BCLAF1	0.721949	65.956
FOSB	0.718544	87.4164
TANK	0.717825	52.9416
STAT1	0.712556	37.6029
MATR3	0.71168	61.7953
CDK13	0.71072	65.3077
PTPN2	0.709205	51.32
GLCCI1	0.702594	44.7057
JAZF1	0.697565	44.143
PPP2R5C	0.696328	46.7374
MAPKAPK2	0.69331	55.9295
GOLGA4	0.691778	54.3907
FLNA	0.690384	46.8992
RHEB	0.689914	49.0229
MTREX	0.689662	47.8669
KAT6A	0.68942	47.5524
MOB2	0.685801	50.4807
FOXO1	0.680243	49.2779
RAP1GAP2	0.673702	28.0191
RNF19A	0.66527	40.8303
MADD	0.664215	42.2817
CDC42SE2	0.66152	54.9391
MAN1A2	0.659557	43.2532
RYBP	0.658168	50.5973
CSGALNACT2	0.654564	41.8485
PCNX1	0.652414	34.3292
PER1	0.648546	51.1151
EZH2	0.648129	40.9393
PSIP1	0.64676	41.7103
TUT4	0.644635	43.0475
HNRNPUL1	0.642191	45.1512
MACO1	0.641776	53.3545
EPC2	0.638007	40.1049
STK38	0.6363	37.8191
ALCAM	0.635982	19.9941
FOXN2	0.635877	42.6497
NEDD9	0.635135	65.7151
NDFIP1	0.632994	44.4156
NAF1	0.632102	44.212
USP25	0.631876	39.8742
SREK1	0.631714	40.2297
ZHX2	0.630993	31.8373
KDM6B	0.630246	44.868
NUP153	0.630185	51.6272
BCL2	0.629016	31.3155
CUL3	0.628011	48.0961
PAFAH1B1	0.627734	43.2024
LPXN	0.627268	40.0194
RPS6KA5	0.626364	44.2167
ST3GAL1	0.626209	38.596
CSNK1G2	0.625815	43.5786
BTBD9	0.622497	40.588
PNPLA8	0.617133	48.6234
PAG1	0.614727	33.3044
GOLPH3	0.613869	40.6622
RAPGEF2	0.613636	54.1948
ENSMMUG00000058325	0.61354	42.2977
DOCK9	0.613044	30.9392
MAMU-E	0.612667	40.8802
MIER1	0.612345	41.729
UBE2G1	0.608769	37.3234
ATP13A3	0.607561	22.3758
SCAF8	0.603843	36.4531
UBE2H	0.602408	41.6914
GAS7	0.599453	25.4266
SETD2	0.599406	38.8996
PRMT9	0.596121	36.9884
OXSR1	0.595366	44.0607
UBR4	0.594709	40.9818
ITGAL	0.593919	34.2694
TBL1X	0.590778	32.3039
ARNTL	0.589479	35.4448
BHLHE40	0.588864	41.5487
IFI16	-0.588406	19.5442
TBC1D22A	-0.588977	21.0271
ZNF28	-0.589441	15.3689
DNAJA1	-0.589788	4.63164
WWOX	-0.592205	12.682
SGK3	-0.592706	16.7902
GNAQ	-0.598881	36.5296
IKBKB	-0.600604	19.0363
SLC39A10	-0.612946	14.357
GTF2I	-0.61741	18.7276
RAB31	-0.6186	20.9508
NLRP1	-0.618616	7.49336
MAP4K3	-0.620607	20.0553
TBC1D12	-0.62393	16.9641
PLEKHH2	-0.624443	24.9583
KCTD12	-0.625019	12.3359
SNX18	-0.625985	9.58413
NFIC	-0.626041	22.1358
LRCH1	-0.626341	38.9351
ITGA9	-0.627093	15.6045
CTBP2	-0.63021	18.5324
CAMSAP2	-0.632311	17.9136
GALNT10	-0.633037	17.3598
ENSMMUG00000052802	-0.641054	19.1393
CMAH	-0.645056	5.36261
GLUL	-0.655038	10.0231
CHKA	-0.656519	18.9267
RGS1	-0.656537	24.4353
ARL15	-0.657857	59.663
MED13L	-0.657871	69.4071
TNS3	-0.659205	28.5024
ZNF277	-0.659915	11.6193
MYO1F	-0.663528	30.1618
NCKAP1L	-0.668345	19.8178
RTTN	-0.669387	26.3996
ROCK2	-0.670478	21.1933
NEK6	-0.671892	26.0406
MARCHF1	-0.672255	31.3377
TEP1	-0.67264	22.9889
RASGRP3	-0.674222	26.1262
RNASEH2B	-0.675276	18.269
IL13RA1	-0.677088	21.4589
DPH6	-0.678505	19.8436
WASF2	-0.679532	25.9516
TLR4	-0.67996	25.6567
SAMD4A	-0.680765	14.6805
CECR2	-0.681261	22.9139
DAP	-0.682013	29.9215
FLI1	-0.683789	29.1779
SLC15A2	-0.684227	27.79
NMD3	-0.685226	14.4526
RCSD1	-0.685549	19.6795
CALCRL	-0.686226	6.00536
PXDC1	-0.686332	19.3139
ATP2C1	-0.688103	26.1972
SETBP1	-0.688166	27.5528
SPRED1	-0.691036	40.32
ZSWIM6	-0.691365	78.2297
MKNK1	-0.692752	27.5813
PRKN	-0.693267	13.4927
SIGLEC5	-0.693873	29.3662
ZFP36L1	-0.701753	36.4251
WDFY2	-0.701853	30.1532
IRS2	-0.703687	5.87362
TIAM1	-0.706237	28.6378
FSCN1	-0.709421	21.6693
MANBA	-0.711543	31.0023
CTSC	-0.713656	16.0149
PFKFB3	-0.714882	26.8594
MXD1	-0.716751	9.968
IFNGR2	-0.717083	24.6929
TMEM117	-0.717789	17.7566
TMCC1	-0.719031	35.7131
HSPH1	-0.719723	7.14666
GAB2	-0.721481	84.8099
TRIO	-0.721638	34.3962
WDPCP	-0.724532	12.5811
SCARB1	-0.726493	30.6885
DST	-0.727807	34.1909
RNF130	-0.728492	32.0934
EPS8	-0.729045	23.1063
TXNIP	-0.730463	15.8819
LRRC8D	-0.734113	25.1516
TNRC18	-0.739064	31.1001
CHD9	-0.742604	28.233
CITED1	-0.745823	25.7923
OSBPL1A	-0.747631	32.2586
HSPD1	-0.749101	10.723
C4H6orf62	-0.750437	28.6399
EPB41L2	-0.751526	70.4959
FNBP1L	-0.753507	34.0827
ENSMMUG00000063348	-0.75589	13.6949
RUVBL2	-0.759438	15.5053
VPS13C	-0.760458	68.7511
PLXNA2	-0.764542	18.5971
LRP1	-0.764965	37.3156
DTNBP1	-0.766337	30.7518
DIAPH2	-0.777702	77.2117
GAB3	-0.780499	35.1118
HSPE1	-0.783115	14.9244
RECK	-0.784365	39.872
CPED1	-0.789011	24.4025
EPB41L3	-0.789878	34.208
BIN1	-0.791698	35.8955
PTPN12	-0.795395	34.9874
TANC1	-0.796863	45.0352
ANKS1A	-0.801064	44.2113
CYRIB	-0.803048	62.1519
RBM47	-0.812091	54.2713
SLC11A1	-0.815464	33.097
CPEB3	-0.81563	37.5763
MAN1A1	-0.820552	47.9427
FGD2	-0.821551	45.5332
CYSLTR1	-0.821606	31.2957
SFMBT2	-0.824003	42.2981
CEPT1	-0.828773	26.1686
TTC28	-0.832947	33.7553
SESN3	-0.833111	41.1229
FGD4	-0.834904	71.9544
SELPLG	-0.83492	36.9695
FMNL2	-0.839028	47.9552
SUSD4	-0.841605	34.0162
IFNGR1	-0.850288	38.7679
DNAJB4	-0.853022	19.9373
FTL	-0.856233	38.0597
AZIN2	-0.856405	44.1547
P4HA1	-0.856706	11.0829
HK2	-0.862691	11.4828
CYFIP1	-0.863703	57.4831
RNLS	-0.86411	18.1945
MS4A7	-0.866198	38.5382
ITGAM	-0.869643	50.4658
RGS2	-0.870962	28.3562
LOXHD1	-0.871801	50.8147
FCHO2	-0.875598	43.6168
NFIA	-0.878191	42.947
WDFY3	-0.879171	52.5136
MRC1	-0.881772	43.9466
NRIP1	-0.882349	59.7191
LRIF1	-0.883655	35.4065
SOBP	-0.888295	32.3495
RIN2	-0.892014	27.0011
COMMD10	-0.892962	44.1912
CX3CR1	-0.899351	44.3715
DAB2	-0.907689	48.387
PLCB2	-0.912173	65.8719
SCMH1	-0.912304	44.1505
ELMO1	-0.924219	161.29
HSP90AA1	-0.928744	48.5651
SBF2	-0.929241	66.6135
ATP8B4	-0.93551	58.8385
SLC2A5	-0.936856	49.9169
PCED1B	-0.939539	54.016
PGM5	-0.942722	52.3368
FMN1	-0.948946	54.473
PSMA1	-0.950848	39.5189
UBE2E2	-0.951933	86.2114
GPR34	-0.954236	54.3385
SKAP2	-0.956984	72.2205
INPP5D	-0.957654	100.655
VAV3	-0.95968	102.071
TRIM24	-0.966173	46.3655
ARHGAP21	-0.971018	68.8319
CTNND1	-0.971665	64.2621
CHD7	-0.973479	79.027
AIM2	-0.973568	53.7487
QKI	-0.976703	137.266
PCDHGB5	-0.980357	35.5203
DOCK4	-0.98085	151.614
WDFY4	-0.982736	63.6093
CD83	-0.986623	46.0867
ITPR2	-0.988199	92.3901
CLCN5	-0.988487	52.2251
GNG7	-0.989428	59.2254
SPECC1	-0.99338	58.7123
RTN1	-0.999958	45.1666
CAPZB	-1.00166	96.6337
CACNB4	-1.00705	59.0571
DEPTOR	-1.00862	53.5006
MEF2C	-1.00871	148.688
LRRK1	-1.01117	59.4569
MVB12B	-1.0158	74.7937
SYK	-1.01751	64.9983
BAZ2B	-1.03269	58.2538
RNASET2	-1.04354	72.0862
RGS10	-1.04415	74.0736
USPL1	-1.04518	29.0839
DISC1	-1.04608	61.2148
AUTS2	-1.0508	134.197
SH3BGRL	-1.05103	63.7192
ENSMMUG00000014831	-1.05311	68.0928
ADAM28	-1.05594	57.3239
EYS	-1.05674	36.754
SDCCAG8	-1.06015	73.7111
PLCG2	-1.06219	82.3049
SLC49A4	-1.07227	57.4526
LRRK2	-1.07235	67.4228
BAG3	-1.08094	21.1688
CSF1R	-1.081	83.4008
STX7	-1.08301	75.2114
TBC1D4	-1.08353	75.5152
ESRRG	-1.0926	47.5382
HIST1H2AC	-1.09352	39.8024
HTRA1	-1.10692	72.8954
FCHSD2	-1.11176	138.295
AP1B1	-1.11714	82.1343
TMCC3	-1.11858	101.648
SLC24A3	-1.13342	59.6809
RUBCNL	-1.13416	62.7656
PZP	-1.13459	80.9803
EDA	-1.13632	61.578
C3	-1.14049	83.0799
IPCEF1	-1.1529	81.8122
TOP1MT	-1.16036	90.4246
ARRB1	-1.16175	104.528
TBXAS1	-1.17167	86.9915
LDLRAD4	-1.1754	135.48
ITGB5	-1.17971	87.1916
GPR39	-1.18162	95.8919
SOCS6	-1.18369	78.44
DNAJB1	-1.19605	94.7675
LHFPL1	-1.19962	70.173
SLC2A13	-1.20919	86.0428
MAF	-1.20971	78.9515
LHFPL2	-1.21809	87.4843
MAML3	-1.222	109.444
OXR1	-1.22564	89.9746
CTTNBP2	-1.22923	82.3002
SLC9A9	-1.24267	181.513
BLNK	-1.25105	88.9386
PLA2R1	-1.25972	95.956
TLN2	-1.27517	122.433
ENSMMUG00000031100	-1.27784	77.3454
PALD1	-1.27939	114.935
PTPRM	-1.28972	118.192
ABCC4	-1.29777	154.689
ASTN1	-1.30422	104.861
ZNF804A	-1.30868	54.7188
SLCO2B1	-1.31294	102.546
LRP11	-1.32293	109.083
GUCY1A1	-1.32437	106.135
FMNL3	-1.33245	121.145
ZFHX3	-1.33342	158.386
SORL1	-1.34358	189.282
ARHGAP24	-1.35914	187.103
LRMDA	-1.37017	184.234
DNM3	-1.40307	164.274
SYNDIG1	-1.4069	97.5983
SNX29	-1.41399	247.752
AOAH	-1.42844	120.323
NCKAP5	-1.45135	188.962
ABR	-1.45219	259.768
PLD1	-1.46184	119.551
SRGAP2	-1.46825	255.587
MEF2A	-1.46945	254.847
ASTN2	-1.47061	236.009
SLC8A1	-1.47231	270.469
BNC2	-1.49428	176.018
NAV3	-1.49821	207.062
SH3RF3	-1.50389	189.498
MERTK	-1.50597	124.183
FAM149A	-1.54804	174.918
SLC1A3	-1.56642	121.913
RASGEF1C	-1.56676	143.609
P2RY12	-1.60054	144.887
CDH13	-1.60681	59.6643
SDK1	-1.63489	120.391
PLXDC2	-1.65529	120.391
ENSMMUG00000061031	-1.71036	120.391
ENSMMUG00000041076	-1.78217	120.391
FRMD4A	-1.81473	120.391
ENTPD1	-1.85245	120.391
KCNQ3	-1.92183	120.391
ARHGAP22	-2.09021	120.391
ST6GALNAC3	-2.14613	120.391
MAP3K2	0.584321	38.3952
LRRC8C	0.583268	22.7422
ATP9B	0.582221	30.5692
PCM1	0.58058	32.5971
PPP1CB	0.580456	40.9365
CYLD	0.578824	38.9041
CAPN7	0.578746	26.9781
ENSMMUG00000012140	0.578428	52.1227
MIDN	0.574784	36.5145
XRN2	0.572909	34.4777
GABPB1	0.572004	34.8794
RAPGEF6	0.571711	52.3207
TIGAR	0.571688	36.9124
NSD3	0.5702	45.1694
KAT2B	0.569693	31.9344
GAK	0.569477	34.9736
ENSMMUG00000064139	0.568891	42.0652
C20H16orf72	0.565961	41.4621
DLG1	0.564336	32.4348
NCOA3	0.564006	40.8209
XRN1	0.563558	34.396
NFKB1	0.563464	40.553
TGFBR2	0.563076	66.3482
TMEM131L	0.562039	34.2033
ENSMMUG00000062077	0.560398	132.977
URI1	0.559003	27.5437
AHCTF1	0.558935	38.0612
VAPA	0.55747	41.1471
SCLT1	0.553964	33.867
CMIP	0.553046	32.0939
RASGEF1B	0.552194	44.0855
ELOVL5	0.551583	50.7579
INPP5A	0.546852	33.6767
HIP1	0.546346	24.007
ITCH	0.545632	34.0814
CSNK1A1	0.544906	40.7088
PTPN4	0.543625	24.251
ATP1B3	0.543092	54.5618
PPIL4	0.541466	33.5046
SRSF5	0.54125	35.6959
MSI2	0.54054	30.8716
KDM4C	0.54043	32.0031
SLC35D1	0.538535	28.8712
HBS1L	0.537794	31.5709
SS18	0.53707	29.6365
SLC2A3	0.536261	54.9976
LCP1	0.535086	50.2951
TNFAIP3	0.534986	46.9876
PUM1	0.53471	31.9872
BTN2A2	0.534086	31.2722
IVNS1ABP	0.533337	35.2517
ROCK1	0.531361	30.2896
RLF	0.530798	38.7273
PHF20	0.530444	30.3811
IDS	0.527477	31.1972
FAM214A	0.525595	35.377
RB1CC1	0.524826	25.2706
SH3BP5	0.523324	34.4981
G3BP2	0.523271	36.0846
COG5	0.520691	31.7975
RBPJ	0.519645	16.3647
TP53BP2	0.515813	34.3789
SOS2	0.51575	29.2634
AZIN1	0.514858	32.7691
HNRNPH1	0.512014	40.2975
RHOH	0.511695	27.9955
DHX36	0.510957	31.6771
RAPGEF1	0.510849	25.366
UBR1	0.509674	28.9316
INPP4B	0.508927	13.0008
PRRC2B	0.50891	29.8483
CSDE1	0.508451	32.6423
DNAJC3	0.507815	26.1316
TXNRD1	0.507164	22.4696
BIRC6	0.506225	37.3614
STIM1	0.505848	25.3317
KMT2C	0.503296	42.1803
TMEM87A	0.501663	28.0973
CDC42	0.500199	32.3353
MBP	0.499891	29.8923
KAT6B	0.499047	27.748
MARCHF6	0.498744	35.2879
DAAM1	0.496588	22.7519
ARID4B	0.496164	34.6835
PPP4R3A	0.494551	32.2056
OGA	0.491334	33.6911
N4BP1	0.491279	23.1877
NASP	0.491154	25.4197
SERINC1	0.4891	27.5045
KLF6	0.488316	48.9252
LMBR1	0.486926	22.2836
BBX	0.483423	22.8063
NDEL1	0.482795	30.3903
PABPC1	0.480386	50.7852
ENSMMUG00000054038	0.479468	34.146
SERBP1	0.478545	30.0995
LMBRD1	0.478534	22.6793
NIPBL	0.478181	27.9498
TBC1D15	0.478061	22.2604
MYO5A	0.473966	22.8714
SAFB2	0.47109	25.7727
IPO7	0.467858	25.839
STK10	0.467696	27.4211
USP34	0.467659	28.3223
ZNF292	0.4653	22.2335
ACTR2	0.464403	28.7971
MTMR10	0.464234	23.3716
CSRNP1	0.463414	28.7441
CHD4	0.463153	32.2476
AGPAT3	0.462372	24.7128
SEPTIN11	0.461155	27.5752
RAB2A	0.46111	29.3069
TNKS	0.460655	23.6877
GAPDH	0.459284	24.5211
COPA	0.458629	30.1446
MYCBP2	0.45833	20.5603
JMJD1C	0.457827	43.9609
EPC1	0.456494	25.0897
TATDN2	0.455903	22.6909
TLE4	0.455732	25.6122
RASSF5	0.454841	26.1628
EIF4G2	0.454765	35.4493
SMG6	0.452848	21.7284
SNX25	0.452525	17.1201
SEPTIN6	0.452126	26.2719
RABGEF1	0.445158	23.5885
RCOR1	0.444372	23.9848
USP12	0.44427	21.7473
EIF3A	0.444172	25.981
HOOK3	0.443727	21.3708
CCDC91	0.443378	17.3301
ZNF644	0.443112	19.9881
EEF2	0.442902	27.0256
TTC39C	0.442714	15.4912
FOSL2	0.440191	29.7308
CCNK	0.44013	32.0755
MINDY3	0.439585	18.2405
SLC35A3	0.43938	24.0958
SCML4	0.43882	26.1635
EFL1	0.438592	21.5468
FOXP1	0.436671	17.5943
PRKCE	0.436629	20.5974
RALY	0.436459	27.0151
FAR1	0.436356	25.826
SFPQ	0.436168	29.3431
HSPA9	0.435517	30.4224
TAX1BP1	0.434309	19.0256
PRPF4B	0.434174	26.3923
CORO7	0.434164	22.4563
CTDSPL2	0.430095	18.0751
ATP6	0.426352	13.3188
ID2	0.426268	32.7153
PIAS1	0.425755	19.3257
ARFGEF1	0.425094	20.6629
KIF1B	0.424248	17.9828
USP15	0.423519	28.1079
PPP2R2A	0.422446	21.5037
EFR3A	0.42063	21.3682
TACC1	0.417844	22.2078
NR1D2	0.417289	19.6963
TOP2B	0.416175	23.2126
HUWE1	0.415905	18.7068
SF1	0.415766	22.9191
TEC	0.415065	6.33772
KMT2A	0.414778	16.4793
MYH9	0.413472	17.5965
KDM3A	0.413294	24.58
VPS13B	0.411868	25.231
LUC7L3	0.411399	21.8418
U2AF1	0.41038	22.4093
PPIG	0.406796	20.5859
QRICH1	0.405213	22.8992
TSC22D3	0.405031	25.0261
GSPT1	0.402947	19.7806
H2AZ2	0.401558	24.392
HNRNPC	0.401332	28.3285
NAP1L1	0.400358	21.5911
CAPZA1	0.398432	20.1076
SUB1	0.397672	17.2911
EIF5	0.39751	28.9539
FBXO11	0.396579	25.088
SYAP1	0.39611	26.6867
DNM1L	0.395145	20.6739
SMG1	0.395079	19.7363
IL4R	0.394221	18.0476
XPO6	0.393612	15.8976
RPL10	0.393393	18.1701
ENSMMUG00000064232	0.392536	29.0727
SDHAF4	0.391657	18.5741
AGTPBP1	0.391436	14.983
RTN3	0.391224	18.0895
TTC19	0.390701	20.526
TXNDC11	0.390651	21.4123
CREBBP	0.39019	17.8272
USP7	0.389149	22.5619
USP9X	0.389048	32.1463
KLHL18	0.388508	23.6119
USP16	0.387433	23.1336
SAFB	0.386168	21.1205
MARCHF7	0.385657	21.9318
ARIH2	0.384509	20.2393
SEC63	0.384342	20.3297
RPS9	0.382941	20.3214
CD53	0.382909	21.3976
SP3	0.38245	22.8883
HLCS	0.381668	12.6775
STAG1	0.380023	21.4234
SKI	0.379554	15.9938
ATF2	0.379414	15.0419
CLTC	0.378685	17.7981
SLC23A2	0.378652	15.8244
ECPAS	0.378483	14.6588
LRBA	0.378264	17.6793
IPMK	0.378225	17.5578
LDLR	0.378222	24.4596
CAST	0.377607	14.6999
IRF1	0.377487	18.6653
NCL	0.376298	20.4302
ZFC3H1	0.376271	28.572
ZFAND6	0.376269	21.0295
GCC2	0.376171	14.8905
DBF4	0.376024	27.5775
CLINT1	0.37535	16.8496
ILKAP	0.375164	20.0297
LUC7L2	0.374418	23.7226
NOP58	0.373811	19.0218
RELL1	0.371572	22.6379
HNRNPLL	0.370896	12.8747
YTHDC1	0.369758	23.8032
AGO3	0.368995	12.6905
MAP2K4	0.36888	12.8779
VCL	0.368743	13.9467
CHD1	0.366824	24.5183
CSPP1	0.366752	13.6476
COX2	0.366196	6.72117
SMARCA5	0.365957	31.0054
CUL2	0.365403	17.263
SATB1	0.365247	9.04429
RPS6KB1	0.360243	17.9376
SAP30BP	0.360013	20.0645
ERO1B	0.358838	23.6199
NAA15	0.358576	16.2525
FAM168B	0.35798	15.9136
PREP	0.357012	16.2169
PUM2	0.356676	15.1901
YTHDF3	0.355662	18.0424
ISY1	0.355039	16.7275
CENPC	0.354398	15.0478
XRCC6	0.354309	18.7032
CSNK1D	0.353875	18.7287
MECP2	0.353051	16.5902
POLR2A	0.352546	20.0928
PRKD3	0.350366	15.1006
PPM1A	0.350185	21.7652
SRSF4	0.349862	17.7052
UBAP1	0.34961	16.586
RUNX1	0.349319	16.6897
EIF4EBP3	0.3491	16.6145
PRKG1	0.348655	3.38359
USP37	0.348305	19.3075
CERT1	0.348291	14.2043
COX3	0.347148	8.8171
VCP	0.346972	18.4246
ARF1	0.346898	15.909
YEATS2	0.346861	14.3336
ESCO1	0.346142	22.2142
ZDHHC20	0.345892	13.4581
YAF2	0.345759	10.6323
NFATC1	0.345154	6.73898
UHRF1BP1L	0.344606	18.7649
ENSMMUG00000017297	0.343996	12.7693
PSMD14	0.343937	15.871
PIK3R5	0.343464	11.2159
ENSMMUG00000049855	0.343056	23.5672
SREBF2	0.342016	19.0111
AFF4	0.341121	19.8185
ATP1A1	0.338487	27.6309
CALM1	0.338463	24.8854
ZNF451	0.33789	10.2154
PPM1B	0.336529	12.0655
PIK3AP1	0.336011	5.63737
HNRNPH3	0.335634	11.3412
REL	0.33532	24.7917
LAPTM5	0.332238	18.0933
GPBP1	0.331797	26.9798
CUL1	0.331356	13.3361
KIAA0232	0.331261	19.0199
ILF3	0.32991	17.1077
WAC	0.329435	17.6554
RPS29	0.328092	12.4911
FAM102B	0.327503	11.8481
AKT3	0.327388	9.7547
SHOC2	0.326792	12.9577
MORF4L1	0.326728	20.2505
ARID1B	0.326696	16.3478
SNX9	0.326678	4.0656
SARAF	0.326608	19.9413
BTAF1	0.326207	15.4447
KIDINS220	0.325991	11.0499
FRYL	0.325031	11.8352
MCL1	0.323878	22.6811
SMAD3	0.323755	7.5271
RNF11	0.32271	14.6942
HIPK3	0.322542	14.1816
INO80D	0.322214	13.9614
TRIM33	0.321969	10.6134
ENSMMUG00000015783	0.321161	15.0435
SLK	0.320548	14.7142
KRAS	0.320078	12.7052
TP53BP1	0.319747	15.6478
UBE2Q2	0.319178	16.8501
GALNT1	0.318834	12.1779
FUBP1	0.317636	15.001
BDP1	0.317371	15.5992
UBAC2	0.317291	9.30824
CNOT4	0.317181	11.4735
MKLN1	0.31687	9.56774
SRSF10	0.316631	15.8134
TSPAN5	0.316629	5.34235
ENSMMUG00000015781	0.316248	17.3463
ETF1	0.315744	18.6864
ITGB1	0.315061	11.4959
RSRC2	0.314524	14.5903
FAM13B	0.313565	10.9958
TRPM7	0.31301	13.7075
OSBPL9	0.312421	12.8185
WDR26	0.311912	26.5787
PPP2R5A	0.31183	15.4876
STT3B	0.311334	15.4402
CREBRF	0.311074	11.0397
PTGER4	0.309146	16.6605
HNRNPK	0.308245	15.0585
FUT8	0.307479	8.5581
LIMS1	0.307396	9.89358
SMC4	0.306088	24.8173
CAPZA2	0.305838	11.5291
CMTM6	0.304742	13.839
PTPRA	0.304308	16.7339
ENSMMUG00000050829	0.304224	5.75335
NAMPT	0.303733	25.9085
ASXL1	0.303435	9.91674
CTNNB1	0.302478	20.7074
RNF213	0.300699	12.5532
SLC12A2	0.300212	18.755
STAU1	0.299854	13.3115
RPL13A	0.298205	10.642
ZFR	0.297646	8.2659
TLK1	0.297186	7.94451
EWSR1	0.296431	11.0571
DDX5	0.293964	24.1113
HECA	0.293177	12.914
ND2	0.292046	6.81014
SPTBN1	0.292015	8.52186
HNRNPA1	0.289736	11.6383
AQR	0.288119	10.5503
TRA2A	0.28791	18.3402
SPTAN1	0.287793	20.6187
STK24	0.287285	9.19976
ENSMMUG00000056190	0.286642	14.8251
G3BP1	0.286458	11.8326
INTS6L	0.286421	15.9583
HNRNPL	0.286308	11.9029
TIPARP	0.286084	22.152
TMEM131	0.285568	7.62825
RAF1	0.285352	9.93495
SRRM2	0.284687	13.2706
RELB	0.282784	13.1079
NCOR2	0.282532	9.2984
IRAG2	0.280289	9.22947
ATF7IP	0.279852	10.97
DDX3X	0.279139	20.8918
ACIN1	0.279074	10.5617
FNIP2	0.277256	2.97625
RAP1A	0.276783	4.96595
PSPC1	0.276755	15.415
PTGES3	0.275778	14.578
RBM27	0.275464	9.96862
C18H18orf25	0.274657	16.203
DHX15	0.274335	10.4009
CAND1	0.274003	13.5705
EXOC6B	0.273651	6.70792
MED14	0.272162	9.46521
MARK3	0.272016	5.50317
PAN3	0.271507	6.6116
TNFRSF1B	0.27099	10.6554
ZFP91	0.270631	11.6478
AEBP2	0.27001	11.2652
SCAF11	0.268829	7.88758
ZRANB1	0.267851	14.4706
EHBP1	0.266924	4.80753
PHIP	0.265988	10.5214
BAZ1A	0.265662	18.2975
PTBP3	0.262723	7.18312
ITSN2	0.2626	8.15177
RIC1	0.262142	5.47387
LUC7L	0.260519	9.51078
EP400	0.260218	9.03793
ZNF207	0.259058	12.8405
CNOT1	0.257241	9.64185
MICU2	0.256852	6.76996
RPS3	0.256423	10.4099
KPNA1	0.256213	7.65371
ENSMMUG00000006608	0.255748	10.7536
RASSF3	0.255335	11.0129
CDKAL1	0.255126	5.40417
TNRC6B	0.254987	7.39471
GNAI3	0.253669	8.00267
PRKCA	0.253357	8.17732
AMD1	0.253104	10.9874
XPR1	0.251752	16.387
ENSMMUG00000063859	0.251626	12.5831
HP1BP3	0.250681	6.81022
CCNT2	0.250671	9.05022
CUX1	-0.26169	1.57718
NF1	-0.296888	1.97512
VWF	-0.316017	13.3204
UBASH3B	-0.316571	2.69164
ZNF638	-0.328504	1.8865
MTUS1	-0.334765	2.51212
ARHGEF12	-0.34086	1.53661
ZBTB20	-0.351917	9.6578
PTEN	-0.35281	4.72156
ADAM10	-0.354236	1.82267
MAP2K1	-0.354323	2.76529
BMP2K	-0.35787	7.60023
FER	-0.36358	1.48806
TBC1D9	-0.366307	11.5976
ANKRD17	-0.370008	2.9509
CPQ	-0.373803	1.69549
SH2B3	-0.374972	2.72964
SWAP70	-0.37566	1.42858
GNPTAB	-0.37855	2.04835
FARS2	-0.386722	2.50831
ENSMMUG00000049951	-0.388388	5.88655
FYB1	-0.388986	8.56462
SNX13	-0.389669	2.77344
TCF4	-0.394835	7.14841
ZMYM4	-0.396137	3.9446
SSBP2	-0.407867	15.9786
R3HDM2	-0.411686	2.76421
NKTR	-0.411881	5.31332
NRROS	-0.418073	4.40652
SUCLG2	-0.41882	3.92667
RASA3	-0.419265	4.52266
DIP2A	-0.422892	5.94879
LCP2	-0.425309	6.48364
PRKAG2	-0.428951	7.32818
DOCK2	-0.430638	14.4055
RALGAPA2	-0.431493	1.84134
CST3	-0.436676	3.79107
TRIM38	-0.43755	6.03724
DNM2	-0.439191	7.60342
NFE2L2	-0.448982	4.04471
CD2AP	-0.449625	4.03651
THADA	-0.452084	5.77096
NUDT3	-0.452157	10.1376
ERC1	-0.452726	5.35331
CTSB	-0.454751	2.49492
CREB1	-0.455425	7.16838
MINK1	-0.456564	9.83531
RASA1	-0.457257	4.63881
SKIL	-0.458056	4.22272
RGL1	-0.458402	9.59014
ATM	-0.460402	7.34037
GADD45B	-0.464774	2.21873
DIP2B	-0.465479	20.6973
ST3GAL6	-0.465835	2.68009
SGPP1	-0.467626	5.5124
CRADD	-0.469736	4.50313
BCAR3	-0.471619	9.34991
VTI1A	-0.472865	11.2227
ANKH	-0.473625	7.08637
NLK	-0.473672	3.13685
BIN2	-0.475	6.63362
KIF16B	-0.475486	10.8523
RABEP1	-0.4773	7.97484
ST6GAL1	-0.479668	9.81143
IL6ST	-0.480232	7.28223
CBL	-0.481612	8.40046
USP24	-0.483442	8.78453
NCK1	-0.484337	7.09155
ETV6	-0.486894	15.8884
MARCHF3	-0.487551	4.20764
APLP2	-0.491731	11.129
TCF12	-0.493735	19.9331
RASAL2	-0.494038	4.69257
NUMB	-0.496594	10.1121
GALNT7	-0.500396	10.6876
DOCK8	-0.502078	21.2304
HIPK2	-0.504613	9.11796
SOCS5	-0.504876	6.77758
PPARD	-0.505903	5.68564
EYA3	-0.507318	14.3607
ADK	-0.509911	7.73812
NSMCE2	-0.511186	7.91022
GPCPD1	-0.513119	9.41192
YWHAH	-0.516518	9.712
PIBF1	-0.516974	8.16142
SP110	-0.519764	14.6045
ANP32A	-0.520676	11.9214
WWC2	-0.521586	8.73845
HIVEP3	-0.52201	9.01285
RAPH1	-0.522495	11.7338
ACAP2	-0.52292	17.3228
APBB1IP	-0.523643	34.0318
OLR1	-0.524454	3.20224
ACER3	-0.524455	7.8662
PLA2G4A	-0.525037	12.4999
FGFR1	-0.525713	18.5732
NHSL1	-0.52616	2.79639
UBB	-0.529581	5.95556
MCF2L	-0.531015	9.68377
HSPA8	-0.533813	1.87262
TBC1D14	-0.534048	11.4943
SORT1	-0.534277	10.5385
PHF14	-0.536265	8.40037
HDAC9	-0.538968	22.829
APP	-0.5393	19.9575
GSAP	-0.539348	12.7676
ADCY7	-0.540239	14.4929
SAT1	-0.541802	1.72586
WASHC4	-0.544489	6.27132
HPS3	-0.545111	9.54307
CD55	-0.547593	1.7352
ARHGAP35	-0.550854	13.5813
NRP2	-0.563955	5.49364
CCL3	-0.565629	2.09853
NBL1	-0.566833	13.3991
USP6NL	-0.567299	17.0952
RALGPS1	-0.568743	13.1387
LPIN2	-0.570438	16.7203
JUN	-0.573102	21.8312
CAMK1D	-0.574487	34.0084
MBD5	-0.574935	16.9827
SLC43A2	-0.574989	7.99593
DOCK10	-0.575507	31.1613
KCNQ1	-0.575924	20.457
TGFBR1	-0.575965	21.0428
MAML2	-0.57691	17.6708
ATG7	-0.580031	11.8249
DPYSL2	-0.584471	16.6358

## Sheet: Fig 4
Figure 4A
	CD28+ CD95+					CD28- CD95+
CSF CD4	78.4	81.7	75.7	78.3	89.5	2.42	0.56	0.66	0.56	1.1
CSF CD8	49.7	19.3	46.7	63	56.2	35.3	71.2	30.7	23.3	36.9
CP CD4	61.7		67.2	81.9	54.8	18		7.22	0.72	26.5
CP CD8	11.5		28	26.7	18.8	70.6		56.1	37.4	68.1
Dura CD4	43.6	84.3	46.6	74.5	71.4	22.2	4.78	20.4	6.74	5.44
Dura CD8	15	12.8	18.3	26.2	37.2	67.8	80	59.7	62.9	43.3
Brain CD4	42.1	79.8	63.9	76.5	59.8	28.2	3.19	15.2	6.69	21.9
Brain CD8	17.2	4.15	7.32	17	28	65.9	91.9	83.9	77.5	66.2
Pit CD4	23.5			81.6	44.1	52.4			0	21.3
Pit CD8	8.19			57.4	10.4	77.8			3.96	75.4
CLN CD4	44.4	46.9	61.5	76.6	77.6	1.25	0.7	15.5	1.97	0.72
CLN CD8	49.4	36.1	33.8	41.2	77.4	13.2	38.3	53.7	41.1	12.3
Thor LN CD4	56.4		66.8	63.4	70.3	3.15		2.61	0.78	2.61
Thor LN CD8	44.2		18.8	54.7	35.6	29.7		13.5	17	13.5
Spleen CD4	55.8	68.9	48.2	70.7	72.1	8.18	0.93	5.45	4.04	7.08
Spleen CD8	29.8	5.4	21	20.3	41.2	57.9	91.5	46.6	73.2	47.2
WB CD4	56.5	58.1	32.7	61.9	62.5	6.78	2.46	2.16	1.78	6.66
WB CD8	25.1	0.9	10.9	12.9	21.3	52.7	98.1	43	80.5	61.7
Figure 4B	CCR7+
CSF CD4	40.9	68.8	27.2	62	76
CSF CD8	23.9	49.3	8.96	61.8	62
CP CD4	30.4	33.9	12.1		14.8
CP CD8	1.96	8.82	3.09		7.25
Dura CD4	18.5	19.1	1.36	26.8	23.9
Dura CD8	0.64	8.37	0.74	19.8	4.79
Brain CD4	34.2	18.3	4.35	29.3	31.8
Brain CD8	3.13	2.61	1.47	20.5	7.03
Pit CD4	14.8	16.2	27.5
Pit CD8	3.69	3.15	21.7
CLN CD4	27.7	38.9	8.55	52.9	54.2
CLN CD8	7.32	14.2	2.81	44.3	20.5
WB CD4	60.4	85.3	73.4	76.1	85.7
WB CD8	24.7	48.9	32.1	41.3	48.1
Figure 4C	CP	Brain	dCLN	Spleen
33100	655	766	1012	755
33171	1027	773	1121	1314
33980	744	525	649	1198
33994		1066	1387	1369
34194	650	841	1369	1619
Figure 4D	Brain r7-	Brain r7+	Spleen R7-	Spleen R7+
	61.9	50	45.4	24.9
	34.9	24.9	38.8	26.2
	41.2	15.5	42.7	29.6
	42.7	26.2	46.8	34.9
	19.7	2.04	32.7	15.1
	28.3	10.6
	53.3	40.4
	32.3	26.3
	34.2	5.26
			23.8	14.4
			53	31.2
			45.4	45.5
			66.1	41.7
Figure 4E	Brain r7-	Brain r7+	Spleen R7-	Spleen R7+
	64.3	60.7	48.1	33.6
	49.5	43.5	32.4	25.6
	30.4	25.6	50.9	37.3
	34.7	37.1	52.6	42
	22.3	7.48	30.9	22.8
	26.3	18.3
	53.3	68.1
	43.9	44.7
	22.1	21.1
			29.3	20.1
			38.3	36.9
			32.1	40.9
			61.2	43.9
Figure 4F	Brain r7-	Brain r7+	Spleen R7-	Spleen R7+
	88.1	57.1	35.7	20.3
	51.7	27.7	17.1	5
	58.4	14.6	19.9	9.16
	56.6	28.6	27.7	7.59
	36.1	3.4	16	1.94
Adaptive Panel_33100 CP_160.fcs	45.9	9.36
Adaptive Panel_33171 CP_066.fcs	68.3	46.8
Adaptive Panel_33980 CP_105.fcs	54.5	23.7
Adaptive Panel_34194 CP_175.fcs	59.5	23.7
Adaptive Panel_33100 DCLN_155.fcs			17.2	4.16
Adaptive Panel_33171 DCLN_068.fcs			58.9	24
Adaptive Panel_33980 DCLN_140.fcs			62.1	50
Adaptive Panel_33994 DCLN_104.fcs			86	74.8
Figure 4G	CD69				CCR5				CXCR3			CD127			ICOS			BCL-2			EOMES			HLA-DR			CD49D			PD-1
	CCR7+	CCR7-			CCR7+	CCR7-			CCR7+	CCR7-		CCR7-	CCR7+		CCR7-	CCR7+		CCR7-	CCR7+		CCR7-	CCR7+		CCR7-	CCR7+		CCR7-	CCR7+		CCR7-	CCR7+
CSF_45721_029.fcs	10.8	49.1		CSF_45721_029.fcs	2.94	58.2		CSF_45721_029.fcs	46.1	81.8		61.3	26.7		74.4	22		53.2	32		71.4	8.16		66.7	25.9		33.4	63.6		51.6	44.8
CSF_45781_036.fcs	17.3	39		CSF_45781_036.fcs	10.6	57.6		CSF_45781_036.fcs	69.2	89.8		37.1	54.8		73.2	23.7		41.7	45.7		66.7	9.52		73.7	10.5		52.2	43.2		58.5	36.8
CSF_46235_032.fcs	12.8	39.5		CSF_46235_032.fcs	7.69	55.3		CSF_46235_032.fcs	60.3	97.4		37.6	56		60.6	35.5		59.3	31.8		82.9	5.71		72.1	11.6		43.6	54.2		53.8	43.8
CSF_46354_038.fcs	15.5	44.3		CSF_46354_038.fcs	6.59	61.8		CSF_46354_038.fcs	44.2	80.4		61.7	35.1		73.2	23.7		69.2	24.3		83.3	16.7		75	25		20.8	73.6		30.3	66.7
CSF_46410_030.fcs	12.6	31.8		CSF_46410_030.fcs	13.1	64.6		CSF_46410_030.fcs	53	82.3		25.3	61		44.5	44.1		29.2	60.7		53.1	18.8		59.3	14.8		38	57.6		58.2	38
CSF_46548_037.fcs	15.1	40.9		CSF_46548_037.fcs	16.9	78.2		CSF_46548_037.fcs	64.4	89.3		6.67	80		53.3	40		12.5	68.8		0	100		50	50		52.4	45.2		63.6	34.1
CSF_46551_031.fcs	8.7	43.5		CSF_46551_031.fcs	1.74	54.8		CSF_46551_031.fcs	38.3	71		28.1	65.2		53.9	39.7		30.7	54.5		62.7	18.6		56.6	18.6
CSF_47081_039.fcs	15.4	41.5		CSF_47081_039.fcs	5.42	65.4		CSF_47081_039.fcs	60.8	83.7		38.7	49.3		59.4	31.6		18.9	57.1		63	14.8		34.9	23.3
CSF_47154_035.fcs	9.3	43.2		CSF_47154_035.fcs	2.33	45.9		CSF_47154_035.fcs	65.1	83.8
CSF_47161_033.fcs	22.3	55.7		CSF_47161_033.fcs	17.5	72.9		CSF_47161_033.fcs	66.9	90
CSF_47387_040.fcs	13.8	25.8		CSF_47387_040.fcs	13.8	53.2		CSF_47387_040.fcs	72.4	75.8
CSF_47466_034.fcs	12.8	49.5		CSF_47466_034.fcs	6.98	70.3		CSF_47466_034.fcs	66.3	89

## Sheet: Fig 5
Figure 5B	CD4 T cells	0	1	2	4	5
	WB_45721_017.fcs	129367	76515.8	7389.4	3554.44	86920.2
	WB_45781_024.fcs	221204	134649	15270.8	18876.3	365646
	WB_46235_020.fcs	177245	26529.9	3137.85	1551.95	12074.6
	WB_46354_026.fcs	261354	24161.8	3888.9	4751.24	45239
	WB_46410_018.fcs	328892	57943.3	3700.12	2982	65930.8
	WB_46548_025.fcs	209240	54975.9	19982.8	13522.9	212613
	WB_46551_019.fcs	166745	125513	11437.9	0	17405.3
	WB_47081_027.fcs	106230	137416	18690.2	5630.14	172053
	WB_47154_023.fcs	283806	95292.4	3708.49	6978.38	16110.4
	WB_47161_021.fcs	394956	87096	8012.2	16922.8	210023
	WB_47387_028.fcs	124479	46295.3	11775.1	9854.73	197918
	WB_47466_022.fcs	428020	52268.1	10875.5	3351.1	38739.5
	CD4 CM	0	1	2	4	5
	WB_45721_017.fcs	21110	38410	4900	1900	40420
	WB_45781_024.fcs	41010	71630	7700	11400	135650
	WB_46235_020.fcs	35860	13800	1700	800	6930
	WB_46354_026.fcs	42860	4830	600	800	13800
	WB_46410_018.fcs	57010	21550	1400	1300	28610
	WB_46548_025.fcs	31020	20010	6800	5200	98440
	WB_46551_019.fcs	30790	69790	7400	0	11370
	WB_47081_027.fcs	14770	68570	10300	2600	79490
	WB_47154_023.fcs	51270	35160	1600	3000	5940
	WB_47161_021.fcs	78540	33010	2900	5100	67210
	WB_47387_028.fcs	22440	19860	6300	5100	86090
	WB_47466_022.fcs	77620	21480	5000	1200	18320
	CD4 / CD8	0	1	2	4	5	8
	WB_45721_017.fcs	2.57	0.510236	0.3017	0.487985	1.24818	2.11475
	WB_45781_024.fcs	1.79	2.1039	1.66761	1.2399	2.25362	2.01347
	WB_46235_020.fcs	2.6	0.526936	0.342183	0.303079	1.15728	1.62849
	WB_46354_026.fcs	1.74	0.254758	0.19683	0.160221	0.731557	2.37906
	WB_46410_018.fcs	1.7	0.657848	0.424383	0.342105	1.48819	1.75792
	WB_46548_025.fcs	2.21	0.388479	0.269693	0.134034	0.82996
	WB_46551_019.fcs	1.6	1.24757	0.700186		2.42927	3.03084
	WB_47081_027.fcs	2.76	0.967413	0.320057	0.162025	1.10291
	WB_47154_023.fcs	2.82	1.17949	0.768571	0.528736	0.610701	2.20206
	WB_47161_021.fcs	1.57	0.692029	0.284242	0.268293	0.887265	3.05603
	WB_47387_028.fcs	2.16	0.853909	0.56295	0.632463	1.49865	1.6
			0.427921	0.385103	0.393258	1.10755	2.65748
	CD4 / CD8 CSF
		0	1	2	4	5	8
		1.23	1.88406	1.01865	0.48398	0.923747	2.16846
		2.15	0.491228	2.38868	1.19128	1.46742	0.814969
		0.99	1.15193	0.488851	0.4592	0.873444	1.57057
		1.45	1.20706	1.28941	0.657197	0.851613	2
		1.48	1.3944	0.70778	0.653913	1.59444	2.31636
		1.44	1.43582	0.986842		1.26812	1.7293
		1.72	1.58757	1.83243	1.48214	0.781857	1.92705
		1.64	2.11724	1.52151	1.38272	2.42238	1.82482
		2.39	0.949749	1.44713		1.68475	1.6
		1.09	1.00694	0.712	0.526882	0.683594	1.51045
		0.98	0.828685	0.913043	0.5	1.67059	1.331
		0.97		0.423263	0.24773	0.636711
	CD4 CSF	0	1	2	4	5	8
	CSF_45721_029.fcs	279	38	124	102	753	575
	CSF_45781_036.fcs	489	780		216	180	150
	CSF_46235_032.fcs	391	132	243	61	404	168
	CSF_46354_038.fcs			1150			0
	CSF_46410_030.fcs	360	906	262	855	1670	891
	CSF_46548_037.fcs	1560	750	1070	0	1000	2350
	CSF_46551_031.fcs	232	546		1680	236	480
	CSF_47081_039.fcs	1310	1290		732	4990	49900
	CSF_47154_035.fcs	293	948	275	0	284	142
	CSF_47161_033.fcs	1090	7200	704	488	2570	26500
	CSF_47387_040.fcs	368	858	629	26	600	480
	CSF_47466_034.fcs	627	88		36		620
	CCR7 CD4	0	1	2	4	5	8
	CSF_45721_029.fcs	105		40.2	19.8	287	266
	CSF_45781_036.fcs	215	396		76.7	81.9	82.2
	CSF_46235_032.fcs	178	58.3	66.7	13.2	256	79.5
	CSF_46354_038.fcs			204		0	0
	CSF_46410_030.fcs	97.9	259	45.1	110	897	358
	CSF_46548_037.fcs	376	125	138		445	1110
	CSF_46551_031.fcs	101	305		717	118	189
	CSF_47081_039.fcs	284	394		228	2360	28500
	CSF_47154_035.fcs	92.7	488	79.7		151	86.2
	CSF_47161_033.fcs	333	1940	105	74.2	1220	12600
	CSF_47387_040.fcs	55.2	276	130	13	283	300
	CSF_47466_034.fcs	172	25.2		8.64	0
	CCR7 CD4
		0	1	2	4	5	8
	CSF_45721_029.fcs	205	701	102	82.2	652	486
	CSF_45781_036.fcs	423	122		167	139	140
	CSF_46235_032.fcs	351		208	53.1	330	130
	CSF_46354_038.fcs		805	883
	CSF_46410_030.fcs	305	694	213	785	1410	856
	CSF_46548_037.fcs	1410	484	1010		909	1980
	CSF_46551_031.fcs	204	1180		1490	210	466
	CSF_47081_039.fcs	1240	812		676	4530	45200
	CSF_47154_035.fcs	197	6420	219		254	134
	CSF_47161_033.fcs	977	770	622	434	2390	23800
	CSF_47387_040.fcs	339	78.3	577	24.5	534	420
	CSF_47466_034.fcs	555			34.6
Figure 5D
	MCP1 CSF	0	2	4		8
	46410	40870	16409	40981		22710
	47466	17257	15196	30273		12670
	46235	25968	31779	36772		38609
	46354	17303	24283	44942		20960
	45721	25348	28302	25760		24153
	45781	21701	34648	47194		37577
	47154	28455	12310	23578		16107
	47387	16365	23768	22649		2934
	MCP1 Plasma	0	2	4		8
	46410	7520	3924	2884		5542
	47466	2336	2365	7501		3468
	46235	5486	31779	36772		4324
	46354	3809	3519	4249		4875
	45721	9338	5514	5151		4936
	45781	7715	34648	7501		7875
	47154	7311	10633	23578		16107
	47387	2057	23768	5584		2934
	IP10 CSF	0	2	4		8
	46410	10401	4526	7534		4986
	47466	853	1120	2063		905
	46235	1857	4526	2367		2324
	46354	6817	7863	9559		7202
	45721	1561	2795	4493		2087
	45781	2351	15628	33240		5184
	47154	2417	1494	3162		2373
	47387	3409	5497	6374		156
	IP10 Plasma	Wk0	Wk2	WK4		Wk8
	46410	518	257	142		109
	47466	213	302	545		111
	46235	204	4526	2367		91
	46354	182	225	222		114
	45721	447	359	190		222
	45781	2111	15628	2345		531
	47154	323	506	3162		2373
	47387	219	5497	274		156
	Monocytes csf	0	1	2	4	5	8
	CSF_45721_029.fcs	0.13	0.83	0.83	1.3	2.6	0.24
	CSF_45781_036.fcs	0.34	0.26	0.6	1.04	0.2	0.091
	CSF_46235_032.fcs	0.38	0.21	0.2	0.47	0.2	0.85
	CSF_46354_038.fcs	0.078	0.33	0.14	0.78	4.45	0.46
	CSF_46410_030.fcs	0.1	0.28	0.28	1.07	0.43	0.62
	CSF_46548_037.fcs	0.37	0.39	0.51	0.02	0.83	0.33
	CSF_46551_031.fcs	0.19	0.61	0.12	0.56	0.26	0.22
	CSF_47081_039.fcs	0.23	0.29	0.44	0.65	0.28	0.14
	CSF_47154_035.fcs	0.15	0.17	0.52	0.24	0.24	0.44
	CSF_47161_033.fcs	0.4	0.19	0.4	0.23	0.64	0.49
	CSF_47387_040.fcs	0.079	0.33	0.27		0.25	0.29
	CSF_47466_034.fcs	0.43	0.093	0.59		0.15
	Monocytes: CD4 CSF
		0	2	4
		0.06	1.34	2.55
		0.09	0.09	1.94
		0.11	0.22	0.78
		0.04	0.04	0.21
		0.09	0.22	0.38
		0.04	0.17	0.54
		0.14	0.45	1.63
		0.02	0.09	0.15
		0.07	0.25
		0.05	0.15	0.53
		0.04	0.12	0.95
		0.09	0.7	0.64
	Monocytes Blood	0	1	2	4	5	8
	WB_45721_017.fcs	0.56	2.73	1.43	0.59	2.2	0.2
	WB_45781_024.fcs	0.51	1.7	0.61	0.61	2.41	3.61
	WB_46235_020.fcs	0.89	3.11	1.24	0.78	11.7	1.53
	WB_46354_026.fcs	0.13	8.34	1.77	2.43	2.69	0.2
	WB_46410_018.fcs	0.99	2.51	0.76	1.34	3.82	0.31
	WB_46548_025.fcs	1.5	4.9	3.63	3.71	7.7	0.066
	WB_46551_019.fcs	1.31	2.09	1.02	0.035	27.4	2.05
	WB_47081_027.fcs	0.13	0.94	0.43	0.94	2.42	0.021
	WB_47154_023.fcs	0.56	3.34	0.42	0.65	8.12	0.11
	WB_47161_021.fcs	0.052	3.56	2.92	3.05	12.3	0.66
	WB_47387_028.fcs	0.53	4.5	0.98	1.37	3.44	0.22
	WB_47466_022.fcs	2.35	9.01	4.68	2.33	17.4	0.4
	Monocytes: CD4 Blood	0	2	4
		0.486957	22.6984	8.55072
		0.220779	1.38636	1.84848
		0.241192	13.3333	13.6842
		0.0457747	16.0909	27.931
		0.335593	8.73563	23.1034
		0.223881	11.7097	23.1875
		0.454861	5.66667	13.4615
		0.112069	1.65385	7.23077
		0.167665	3.81818	5.90909
		0.0169935	18.25	20.3333
		0.40458	7.53846	6.85
		1.01293	39	54.186
	CCR5 CD4	0	1	2	4	5	8
	WB_45721_017.fcs	4.82	12.3	6.3	11.6	6.13	2.7
	WB_45781_024.fcs	5.85	6.74	6.74	25	23	4.43
	WB_46235_020.fcs	2.32	8.22	3.57	15.7	5.51	1.89
	WB_46354_026.fcs	4.11	23.7	13.4	28.6	8.59	4.77
	WB_46410_018.fcs	4.01	20.1	12.7	24	9.05	4.54
	WB_46548_025.fcs	5.44	19.5	9.51	31.9	11.9
	WB_46551_019.fcs	3.64	6.86	3.98		7.5	1.42
	WB_47081_027.fcs	10.5	16.1	20.3	37.4	14.5
	WB_47154_023.fcs	2.8	6.14	6.04	10.3	12	3.64
	WB_47161_021.fcs	5.07	13.8	11.8	22.7	8.69	4.58
	WB_47387_028.fcs	6.13	11.1	8	15.2	9.26	6.98
	WB_47466_022.fcs	6.33	17	17.9	24.2	13	12.5
	CSF CCR5+CD4	0	1	2	4	5	8
	CSF_45721_029.fcs	16.3		31.5	38.7	40.2	38.5
	CSF_45781_036.fcs	20.2	27.4	8.81	35.5	31.8	12.9
	CSF_46235_032.fcs	20.7	21.2	29.7	47.8	14.5	20.5
	CSF_46354_038.fcs	27.3	46.8	31.9	47.9	47.7	35.3
	CSF_46410_030.fcs	32.2	38	40.1	63.5	19.8	45.1
	CSF_46548_037.fcs	44.7	55	83.2		35.8	15.8
	CSF_46551_031.fcs	16.5	19.7	9.7	11.1	25.9	36.3
	CSF_47081_039.fcs	37.4	38.3	36.6	31.2	28.1	21.4
	CSF_47154_035.fcs	12.3	20.8	19.8		19.8	23.2
	CSF_47161_033.fcs	36	43.2	52.1	40.4	38.3	26.2
	CSF_47387_040.fcs	35.4	37.3	34.7	38.9	35.5	12.5
	CSF_47466_034.fcs	34.1	38.5	45.3	64	37.9

## Sheet: Fig 6
Figure 6B
	CD3	CSF	CP	Dura	Brain	Sk BM	dCLN	WB
	38613	69.6	39.8	49.8	71.3	36.6	57.4	48.1
	40691_CP_025.fcs	79.2	61.7	69.4	56.7	80.4	75.6	79.6
	38169_CSF_018.fcs	86	75.5	70.3	70.3	70.1	53.2	82.7
	40369_CSF_026.fcs	78.3	31.6	50.6	44.3	72.8	76.6	76.8
	CD4	CSF	CP	Dura	Brain	Sk BM	dCLN	WB
	38613	58.5	46.2	25.9	22.9	16	57.4	59.5
	40691_CP_025.fcs	71.9	51.9	50.7	27.3	43.5	60.1	70.5
	38169_CSF_018.fcs	52.1	33.8	30.5	21.5	34.4	50.7	55.6
	40369_CSF_026.fcs	63.2	52.6	32	19.4	20	63.2	67.2
	CD8	CSF	CP	Dura	Brain	Sk BM	dCLN	WB
	38613	32.5	45	62	66.4	56.4	36.1	31.7
	40691_CP_025.fcs	22.5	38.9	37.2	55.9	41.7	36.5	24.7
	38169_CSF_018.fcs	38.2	51.1	53.6	62.8	50.8	44.1	36
	40369_CSF_026.fcs	28.9	38.1	58	74.1	65.1	32.1	26.5
	CD4:CD8	CSF	CP	Dura	Brain	Sk BM	dCLN	WB
	38613	1.8	1.03	0.42	0.34	0.28	1.59	1.88
	40691_CP_025.fcs	3.2	1.33	1.36	0.49	1.04	1.65	2.85
	38169_CSF_018.fcs	1.36	0.66	0.57	0.34	0.68	1.15	1.54
	40369_CSF_026.fcs	2.19	1.38	0.55	0.26	0.31	1.97	2.54
Figure 6D	CD28 CD4	CSF	CP	Dura	Brain	Sk BM	dCLN	WB
	38613	73.6	80.4	68	76.8	31.7	37.5	47.6
	40691_CP_025.fcs	41.7	69.4	40.4	62.1	20.7	14.7	42.1
	38169_CSF_018.fcs	89.4	60	60.6	62.6	23.8	47.3	60.3
	40369_CSF_026.fcs	56.8	66.2	80.4	69	45.2	16.5	26.8
	CD28 CD8	CSF	CP	Dura	Brain	Sk BM	dCLN	WB
	38613	66.2	60.6	59	54.4	33.5	49.5	40.3
	40691_CP_025.fcs	58.3	71.8	42.7	25.6	29.7	34.5	28.4
	38169_CSF_018.fcs	68.7	26	31.1	33.8	11.2	39.8	11.7
	40369_CSF_026.fcs	36.6	42.9	21	11.2	7.79	22.1	16.3
Figure 6E	a4 integrin
		CD4 TCM	CD4 TRM
	38169_Sk BM_022.fcs	52.6	21
	40369_Sk BM_030.fcs	58.8	25.4
	40691_Sk BM_027.fcs	55.3	50.4
	38163_Sk BM_017.fcs	71.9	47.5
	38169_Brain_020.fcs	50	20.8
	40369_Brain_028.fcs	57.8	15.9
	40691_Brain_030.fcs	62.3	35.3
	38163_Brain_020.fcs	63.4	39
	CCR5	CD4 TCM	CD4 TRM
	38169_Sk BM_022.fcs	5.15	69.1
	40369_Sk BM_030.fcs	3.77	50.3
	40691_Sk BM_027.fcs	20	34.6
	38163_Sk BM_017.fcs	25.3	50.8
	38169_Brain_020.fcs	5.15	75.4
	40369_Brain_028.fcs	3.77	83.4
	40691_Brain_030.fcs	20	69.5
	38163_Brain_020.fcs	25.3	52.7
	CXCR3	CD4 TCM	CD4 TRM
	38169_Sk BM_022.fcs	41	98.1
	40369_Sk BM_030.fcs	60.7	99.4
	40691_Sk BM_027.fcs	82.4	94.1
	38163_Sk BM_017.fcs	74.7	91.5
	38169_Brain_020.fcs	49.1	85.3
	40369_Brain_028.fcs	59.1	90.9
	40691_Brain_030.fcs	58.6	89.4
	38163_Brain_020.fcs	68.3	86.1
	CCR6	CD4 TCM	CD4 TRM
	38169_Sk BM_022.fcs	6.19	1.23
	40369_Sk BM_030.fcs	11.9	1.69
	40691_Sk BM_027.fcs	16	9.56
	38163_Sk BM_017.fcs	7.53	1.69
	38169_Brain_020.fcs	2.62	1.01
	40369_Brain_028.fcs	1.36	0.16
	40691_Brain_030.fcs	3.4	0.26
	38163_Brain_020.fcs	1.85	0.17
	PD-1	CD4 TCM	CD4 TRM
	38169_Sk BM_022.fcs	12.1	41.4
	40369_Sk BM_030.fcs	14	54.2
	40691_Sk BM_027.fcs	19.1	35.7
	38163_Sk BM_017.fcs	28.1	50.8
	38169_Brain_020.fcs	6.56	45.6
	40369_Brain_028.fcs	11.1	45.9
	40691_Brain_030.fcs	17.8	44.7
	38163_Brain_020.fcs	28.1	48.9
Figure 6F
	CCR7- Brain	CCR7+ Brain		CCR7- Spleen	CCR7+ Spleen
Brain_38163_Act_025.fcs	47.2	55.2
Brain_38691_Act_031.fcs	55.9	66.8
Brain_40499_Act_027.fcs	19.3	23.2
Brain_40691_Act_029.fcs	60.9	69.5
Spleen_38163_Act_013.fcs				11.8	41.4
Spleen_38691-Act_011.fcs				8.15	45.8
Spleen_40499_Act_015.fcs				14.8	39.3
Spleen_40691_Act_017.fcs				13.4	36.5
	Brain
Figure 6H	CCR7- Brain 2	CCR7+ Brain 2	CCR7- Brain G	CCR7+ Brain G	CCR7- BrainA	CCR7+ Brain A	CCR7- Brain	CCR7+ Brain
38691 IL2	1.76	19.1
40499 IL2	1.75	19.5
38163 IL2	2.47	12.3
40691 IL2	1.69	14.1
38691 IFNG			74.2	24.2
40499 IFNG			78.9	25.6
38163 IFNG			46.2	13.8
40691 IFNG			63.3	30.2
38691 TNFa					2.34	5.17
40499 TNFa					1.68	5.2
38163 TNFa					3.23	8.65
40691 TNFa					3.34	8.22
38691 IFNG TNF IL2							15.9	7.51
40499 IIFNG TNF IL2							31.4	13.6
38163 IFNG TNF IL2							5.77	2.16
40691 IIFNG TNF IL2							25.2	9.44
	0.66	11.7
	1.78	10.1
	0.43	6.46
			79.4	21.2
			64.7	14.8
			73.2	20.3
					1.15	11.5
					2.67	9.39
					3.4	11.6
							34.7	13.3
							21.8	5.78
							36.6	11.4
Figure 6H	Spleen
38691 IL2	3.45	14.2
40499 IL2	4.02	16.4
38163 IL2	5.29	18.1
40691 IL2	2.46	9.93
38691 IFNG			73.8	27.3
40499 IFNG			64.8	19.8
38163 IFNG			51.9	15.4
40691 IFNG			68.5	33
38691 TNFa					2.37	5.61
40499 TNFa					2.47	6.48
38163 TNFa					2.2	4.39
40691 TNFa					4.36	6.58
38691 IFNG TNF IL2							29.1	15.8
40499 IIFNG TNF IL2							23.1	12.3
38163 IFNG TNF IL2							14.6	8.27
40691 IIFNG TNF IL2							32.4	19.9

## Sheet: Fig 7
Figure 7B	108	116
Plasma	50000	63000
	480000	790000
	600000	590000
	65	250
	22000	78000
CSF	108	116
	130	15
	65	44
	3400	6500
	15	15
	15	65
Figure 7C
	vRNA	PFC W	PFC G	HP	STS	Hypo	Cere	IP	ACC	Amy	V1	OB	Pit	CP	SC	Dura	dCLN	TBLN	Th LN	Mes LN	Spleen
	32697	19	690	530	31	1700	62	320	290	130	290	2100	37000	8000	1800	22000	3400000	870000	5000000	5600000	31000000
	33191	360	140	8.6	8	30	1.7	7.7	5.9	46	3.1	3.2	0.38	29	1.2	4700	67	780	75	240	19
	34974					240	12	910	2000	0							140000			2600000	260000
	34996	1600	7400	0	0	4.1	3.1	22	280	0	3.1	2.7	110	77	30	58000	10000	21000	11000	3000	3700
	35595	6.5	15	17	17	85	1.5	11	13	7.9	27	6.6	15	25	8.7	910	25000	3500000	5800000	8400000	11000000
	35886	1300	26000	0	34	59	59	140	230	16000	5500	59		290	2.2	25	88000		47000	13000	3800
	vDNA	PFC W	PFC G	HP	STS	Hypo	Cere	IP	ACC	Amy	V1	OB	Pit	CP	SC	Dura	dCLN	TBLN	Th LN	Mes LN	Spleen
	32697	0	0	2.3	0	0	0	0	0	0	0	0	6.8	0	0	7.2	61	49	27	19	23
	33191	0	0	0	0	0	0	0	0	0	0	0	0	0.65	0	0	21	1.5	0	0	0
	34974					3.8	0	5.7	0	0.93							18			20	8.7
	34996	0	0	0	0	0	8	0	0	0	0	1.1	0	0	0	8.8	8.9	0	4.2	8.8	9.7
	35595	0	0	3.4	0	0	0	2.8	0	0	0.9	0.3	0.3	0	0	0	0	32	69	27	11
	35886	0	0	0	0	0	0	0	0	0	0	0		1.2	0	2.9	0		8.1	8	8.2
	CD4 Acute
Figure 7D	Baseline	12
	52.1	32.2
	49.8
	63.2	17.3
	62.8
	43.5	30.1
	59.2
CD4 Chronic	Wk	Infected						Control
	94	33.9	17.2		12.3	31.4	34.6	24	36.1	49.7	18.4	37.9
	97	19.2	29.3		14.4	33.4	45.6	35.9		48.6	14.3	13.4
	110	3.04	20.2		11.8	29.3	47.6	33	27.6	42.5	23.4	38.8
	CD8 Acute
	Baseline	12
	0.95	44.1
	1.62	5.96
	1.73	62.4
	5.27	39.6
	3.16	37
	3.36
	CD8 Chronic
	Wk	Infected						Control
	94	39	36.2		60.6	39.3	27.4	19.5	29.4	23.5	33.6	20.6
	97	59.1	37.3		69.1	42.8	31.1	28.6		26.6	54.1	9.16
	110	16.9	38.3		47.6	31	27	32.6	26	27	29.2	23.6

## Sheet: Fig 8
Figure 8B	Control	SIV Infected
	133.07	108.76
	83.88	126.48
	69.42	141.56
	65.61	149.27
	74.48	143.85
	75.5	150.68
	147.85	125.28
	112.13	157.44
	82.73	116.68
	98.44	142.57
	118	136.09
	97.09	97.47
	Control	SIV Infected
	0.686811	0.451333
	0.357784	0.407929
	0.477775	0.232439
	0.481316	0.342209
	0.456441	0.31989
	0.536874	0.28918
	0.547397	0.315745
	0.3727	0.356234
	0.717505	0.25461
	0.545671	0.279596
	0.688982	0.411476
	0.47092	0.805799
Figure 8C	MBP	GFAP	APOE	S100B	Amyloid-Beta 1-42	Vimentin	TMEM119	P2RY12	IBA1	CD11b	Synaptophysin	NFL	Tau	NCAM	Calbindin	CD31	CD34	Fibronectin	CD14	CSF1R	CD11c	HLA-DR	CD40	CD68	CD127	Bcl-2	Bcl-6	GZMB	Foxp3
	2083.49	504.339	31.4895	1896.34	32.1443	47.4916	5.68273	5.1458	10.1713	17.2582	114.845	267.072	178.048	92.3557	49.8124	4.48116	14.8083	37.859	3.95163	10.9893	0.896513	0.903198	0.828254	11.1607	9.22128	1.33562	0.501034	6.2295	2.21278
	767.013	239.083	15.1289	769.814	33.3068	27.4403	2.71422	2.8419	10.0033	13.1914	422.004	186.405	148.088	115.922	29.482	4.02296	7.64074	13.858	2.23345	6.50394	1.05161	0.605706	1.04887	5.87846	6.29382	1.35163	0.691088	3.82067	0.912182
	374.137	245.551	14.4853	512.6	31.9599	42.5429	4.01513	5.301	12.0891	11.4882	545.587	417.41	220.61	233.024	27.6135	3.35758	7.57457	14.11	1.26313	5.0293	0.829529	0.494827	2.68347	5.46177	6.35009	1.48578	0.583659	2.95743	0.899848
	238.27	217.569	14.5839	456.296	30.5628	49.7585	4.60962	5.33543	12.1851	11.0387	493.31	467.756	216.267	221.069	28.8999	3.21921	7.03004	18.2181	1.23761	5.10337	0.744271	0.541288	2.05276	6.14639	5.83772	1.19092	0.392825	2.78487	0.896928
	270.266	252.126	15.5924	487.834	36.266	54.5127	3.9725	4.73653	13.3173	11.6749	495.156	402.003	218.659	218.082	29.0725	3.36495	7.65758	17.3308	1.34113	5.3001	0.829995	0.541724	2.04933	7.08273	6.21693	1.36932	0.478995	2.84521	0.865095
	207.845	299.759	16.5286	561.409	33.8107	55.2304	4.1839	6.64767	13.52	12.5247	535.555	409.115	230.664	242.213	18.9864	3.38992	8.37465	14.4692	1.58387	6.15705	0.789365	0.474015	2.80679	4.419	5.97506	1.45986	0.584842	3.14086	0.946711
	1559.42	480.112	28.4426	1538.96	37.9462	49.2792	4.49348	4.67435	13.081	17.1475	171.607	289.859	276.509	111.685	31.7246	4.64704	12.6885	24.9654	3.87819	10.7464	0.756914	0.95264	0.894028	8.61831	7.90596	1.3486	0.555353	5.78983	1.67295
	647.721	232.65	13.2262	696.823	30.5457	25.6002	2.77476	3.21537	11.2735	14.1691	451.332	188.606	151.477	123.726	28.5047	4.14098	7.50475	8.73441	2.18308	6.43888	0.93863	0.602327	1.24756	3.83959	6.52765	1.27301	0.743624	3.96521	0.870422
	298.971	439.86	46.5125	791.002	50.034	96.1416	7.72017	11.5167	16.1054	16.4987	453.554	716.371	516.169	333.229	51.5393	3.25379	10.5712	10.1523	1.50032	11.2624	0.693404	0.46601	2.57639	7.14028	6.27209	1.16089	0.419648	3.96486	1.48119
	242.093	381.679	42.9201	843.052	54.0474	105.247	8.7035	9.32297	20.063	16.2963	305.04	940.901	570.962	249.166	39.8088	3.27034	12.4591	10.941	1.79731	14.0411	0.727684	0.637137	1.82234	9.53535	7.17065	1.27115	0.497085	4.67897	1.16109
	618.358	325.767	15.7076	1202.33	33.1767	166.749	2.25776	4.31097	10.6509	19.453	267.311	66.2108	205.834	91.0586	54.3938	3.67674	7.73149	172.955	3.17658	8.23815	0.512264	1.26756	2.98198	1.34436	3.92122	0.930388	0.369336	3.94868	1.15264
	63.0532	110.622	8.69459	311.961	33.7342	57.2584	2.80428	2.8523	5.75725	6.20836	323.81	60.8811	237.136	160.157	99.6125	3.4784	5.34155	42.2338	1.08132	3.34144	0.316395	0.576337	1.01449	0.440389	2.56903	0.457527	0.231788	2.24414	0.795955
	3279.92	235.452	52.0252	1731.05	31.7567	30.0864	7.61507	8.87182	20.9299	14.3506	186.653	414.983	362.099	127.83	23.8876	3.47092	11.4906	8.07962	1.6146	13.0981	0.512707	0.533952	1.2152	3.24809	8.68675	1.1543	0.463136	5.40609	1.02022
	2156.13	405.162	48.0619	1910.95	27.9417	17.0624	5.23722	5.4928	12.4845	16.4734	320.964	138.83	251.447	99.9341	17.3353	4.06506	10.9851	5.95486	3.16159	14.7412	0.521211	0.537673	0.788513	1.25448	6.68646	1.11274	0.529861	6.04889	1.06335
	289.281	157.58	23.7052	365.332	35.4143	8.71196	2.05663	1.78183	3.7101	11.3753	259.702	75.605	141.924	110.816	38.8532	4.2648	5.26354	3.09999	1.39576	5.67181	0.393871	1.52652	0.964471	0.759925	4.09992	0.527561	0.519388	2.81281	0.460604
	1304.44	254.718	56.298	1321.38	23.034	15.7697	3.83895	4.46261	7.07998	24.4551	199.553	112.554	177.794	66.869	26.6873	5.99088	14.2949	7.42442	2.8137	11.9437	0.534422	0.884697	1.25711	1.40985	5.29857	0.695401	0.641169	6.73125	1.25488
	921.739	234.22	41.9404	969.619	26.4225	12.1844	3.63911	4.11341	8.37132	25.2037	320.702	127.918	221.013	116.751	23.5335	5.48299	10.6324	8.00875	3.34544	9.54629	0.594039	0.949327	1.2363	2.00499	5.80055	0.771173	0.628563	5.9621	1.11655
	650.009	191.013	29.2417	748.236	26.5752	13.3162	3.6024	4.59178	14.8209	11.6824	172.842	265.888	177.321	95.0018	20.0429	4.02079	7.62776	6.61511	1.50241	8.3666	0.417047	0.60516	1.13771	6.06718	5.51624	0.664367	0.30715	3.58972	0.906078
	816.119	437.688	31.0731	1075.39	31.7971	32.9759	3.22728	4.43414	15.7862	14.4139	143.712	179.825	148.79	77.2795	12.1958	4.41772	8.75717	10.1902	3.43992	10.2983	0.519958	0.603071	1.41621	4.41515	5.48662	0.899109	0.360586	4.18337	1.08447
	1426.78	459.672	35.0733	1560.67	26.8983	37.1117	5.39289	5.15	12.4452	16.0515	92.5227	283.475	134.019	50.639	6.96355	4.59526	10.0517	20.1876	3.20631	11.612	0.521757	0.639902	1.24602	5.98001	6.6553	0.904578	0.352836	4.88492	1.33598
	314.364	228.743	23.8815	524.058	37.5236	18.2769	2.30449	4.63498	12.0404	8.15621	241.008	171.191	185.489	127.601	30.957	3.77145	5.37504	4.49141	1.34516	6.08623	0.366361	0.465349	1.78474	2.72023	4.01704	0.630861	0.341953	2.40452	0.572713
	553.031	120.045	26.2706	602.83	25.335	6.98594	2.73371	2.74523	4.40244	26.7052	386.9	45.2431	239.5	152.186	52.6582	5.46916	8.66979	3.35771	2.79386	6.64118	0.574085	1.26185	0.706378	0.576644	5.28975	0.759202	0.764089	5.3435	0.788755
	1720.32	321.619	28.8489	1579.63	26.8454	30.8921	4.18845	4.55167	13.6692	15.326	331.095	187.38	417.643	165.808	38.9974	4.28907	7.7825	8.30582	2.5418	11.0646	0.434294	2.1782	0.930309	2.05027	6.80319	0.992779	0.444768	5.90355	0.919087
	266.054	158.141	24.0824	466.639	31.9521	28.0261	4.63514	6.3832	7.91621	7.38069	1042.96	448.306	615.285	555.801	118.722	5.01985	8.23189	8.10313	1.00625	5.17145	0.298159	0.459053	1.00546	0.844297	6.21195	0.68181	0.374093	4.56823	1.31716
Figure 8G
Pathway Code	Pathway Name	P-Value	Genes.In.Pathway
mcc03010	Ribosome - Macaca mulatta (rhesus monkey)	3.55088e-07	MRPS2,MRPS5,MRPS7,MRPS9,MRPS10,28S ribosomal protein S10, mitochondrial [KO:K02946],MRPS11,MRPS12,MRPS14,MRPS15,MRPS16,MRPS17,28S ribosomal protein S17, mitochondrial [KO:K02961],MRPS18C,MRPS18A,MRPS21,RPS2,40S ribosomal protein S2-like [KO:K02981],40S ribosomal protein S2 [KO:K02981],RPS3,40S ribosomal protein S3a [KO:K02984],40S ribosomal protein S4, X isoform-like [KO:K02987],RPS4X,RPS4Y1,RPS4…
mcc05171	Coronavirus disease - COVID-19 - Macaca mulatta (rhesus monkey)	2.77705e-06	TMPRSS2,ACE2,NRP1,ACE,MAS1,AGTR1,CYBB,NFKB1,RELA,TNF,IL6,IL1B,IL12A,IL12B,MMP3,MMP1,CCL2,CXCL8,ADAM17,TNFRSF1A,NFKBIA,NFKBIB,HBEGF,EGFR,IL6R,IL6ST,JAK1,TYK2,STAT3,IL2,CSF3,CSF2,CXCL10,RPS2,40S ribosomal protein S2-like [KO:K02981],40S ribosomal protein S2 [KO:K02981],RPS3,40S ribosomal protein S3a [KO:K02984],40S ribosomal protein S4, X isoform-like [KO:K02987],RPS4X,RPS4Y1,RPS4Y2,40S ribosomal p…
mcc04360	Axon guidance - Macaca mulatta (rhesus monkey)	6.94219e-05	NTNG1,NTNG2,LRRC4C,LRRC4,NTN1,NTN3,NTN4,DCC,PLCG1,PLCG2,TRPC1,TRPC3,TRPC4,TRPC5,TRPC6,PPP3CB,PPP3CC,PPP3CA,PPP3R2,PPP3R1,NFATC2,NFATC3,NFATC4,PTK2,FYN,SRC,RAC1,RAC2,RAC3,CDC42,ABLIM1,ABLIM3,ABLIM2,NCK1,PAK1,PAK2,PAK3,PAK4,PAK5,PAK6,RHOA,ROCK1,ROCK2,UNC5D,UNC5B,UNC5C,UNC5A,PTPN11,RGMA,NEO1,MYL5,MYL9,MYL12B,MYL12A,ARHGEF12,LRIG2,EFNA1,EFNA3,EFNA5,EFNA4,EFNA2,EFNB3,EFNB2,EFNB1,EPHA1,EPHA2,EPHA3,EPHA…
mcc04270	Vascular smooth muscle contraction - Macaca mulatta (rhesus monkey)	0.000566005	ADRA1A,ADRA1B,ADRA1D,AGT,AGTR1,EDN1,EDN2,EDN3,EDNRA,AVP,AVPR1A,AVPR1B,GNAQ,GNA11,PLA2G3,PLA2G12B,PLA2G2E,PLA2G2A,PLA2G2D,PLA2G5,group 10 secretory phospholipase A2 [KO:K01047] [EC:3.1.1.4],PLA2G2C,PLA2G1B,PLA2G12A,PLA2G2F,PLA2G4A,PLA2G4B,cytosolic phospholipase A2 gamma isoform X3 [KO:K16342] [EC:3.1.1.4],PLA2G4D,PLA2G4F,PLA2G4E,PLA2G6,KCNMA1,KCNU1,KCNMB1,KCNMB2,KCNMB3,KCNMB4,CACNA1C,CACNA1D,CACN…
mcc04810	Regulation of actin cytoskeleton - Macaca mulatta (rhesus monkey)	0.000856342	LPAR1,LPAR2,LPAR4,LPAR5,CXCL12,CXCR4,F2,F2R,INS,EGF,FGF1,FGF2,FGF6,FGF7,FGF10,FGF16,FGF22,FGF20,FGF3,FGF4,FGF17,FGF9,FGF5,FGF18,FGF8,FGF19,FGF21,FGF23,PDGFA,PDGFB,PDGFD,PDGFC,INSRR,EGFR,FGFR1,FGFR2,FGFR3,FGFR4,PDGFRA,PDGFRB,FN1,ITGA1,ITGA2,ITGA2B,ITGA3,ITGA4,ITGA5,ITGA6,ITGA7,ITGA8,ITGA9,ITGA10,ITGA11,ITGAV,ITGAL,ITGAM,ITGAX,ITGAD,ITGAE,ITGB1,ITGB2,ITGB3,ITGB4,ITGB5,ITGB6,ITGB7,ITGB8,KNG1,BDKRB1,…
mcc04921	Oxytocin signaling pathway - Macaca mulatta (rhesus monkey)	0.00288918	OXT,OXTR,GNAQ,HRAS,KRAS,NRAS,RAF1,MAP2K1,MAP2K2,MAPK3,MAPK1,PLA2G4A,PLA2G4B,cytosolic phospholipase A2 gamma isoform X3 [KO:K16342] [EC:3.1.1.4],PLA2G4D,PLA2G4F,PLA2G4E,PTGS2,MAP2K5,MAPK7,JUN,FOS,MEF2C,CCND1,ELK1,ETS domain-containing protein Elk-1-like isoform X1 [KO:K04375],RYR1,RYR2,RYR3,CD38,TRPM2,KCNJ2,KCNJ12,KCNJ4,KCNJ14,PLCB2,PLCB4,PLCB1,PLCB3,PRKCA,PRKCB,PRKCG,EEF2K,EEF2,CACNA1C,CACNA1D,C…
mcc04514	Cell adhesion molecules - Macaca mulatta (rhesus monkey)	0.00310338	CD58,CD2,VSIR,IGSF11,CD80,CD274,CD28,CD86,CTLA4,ICOSLG,ICOS,MAMU-DRB1,MAMU-DMA,MAMU-DPB,MAMU-DOA,MAMU-DPA,MAMU-DOB,MAMU-DRA,MAMU-DQA1,MAMU-DQB1,MAMU-DMB,MAMU-DRB5,HLA class II histocompatibility antigen, DRB1-3 chain [KO:K06752],HLA class II histocompatibility antigen, DP alpha 1 chain [KO:K06752],HLA class II histocompatibility antigen, DP beta 1 chain-like [KO:K06752],DLA class II histocompatib…
mcc04650	Natural killer cell mediated cytotoxicity - Macaca mulatta (rhesus monkey)	0.0041874	KIR3DL21,KIR3DL2,KIR3DL12,KIR3DH5,KIR3DL0,KIR3DS05,MAMU-KIR,KIR3DH,KIR3DL11,putative killer cell immunoglobulin-like receptor-like protein KIR3DX1 [KO:K07980],killer cell immunoglobulin-like receptor 3DL2 isoform X1 [KO:K07980],KIR3DL1,killer cell immunoglobulin-like receptor 3DS1 [KO:K07980],KLRC1,KLRD1,PTPN6,PTPN11,ICAM1,ICAM2,ITGAL,ITGB2,PTK2B,VAV3,VAV2,VAV1,RAC1,RAC2,RAC3,PAK1,MAP2K1,MAP2K2,M…
mcc04062	Chemokine signaling pathway - Macaca mulatta (rhesus monkey)	0.00579106	CXCL1,growth-regulated alpha protein-like [KO:K05505],uncharacterized protein LOC702067 [KO:K05505],growth-regulated alpha protein-like [KO:K05505],CXCL3,C-X-C motif chemokine 5 [KO:K05506],C-X-C motif chemokine 5 [KO:K05506],CXCL6,PPBP,CXCL8,CXCL9,CXCL10,CXCL11,CXCL12,CXCL13,CXCL16,platelet factor 4 [KO:K05407],PF4V1,CXCL14,XCL1,lymphotactin isoform X1 [KO:K05507],CX3CL1,CCL1,CCL2,CCL3,C-C motif…
mcc05211	Renal cell carcinoma - Macaca mulatta (rhesus monkey)	0.00580887	HIF1A,EPAS1,EGLN1,EGLN3,EGLN2,EGLN2,VHL,ELOC,elongin-C-like [KO:K03872],elongin-B [KO:K03873],ELOB,RBX1,CUL2,ARNT,ARNT2,EP300,CREBBP,SLC2A1,VEGFA,TGFB1,TGFB2,TGFB3,PDGFB,TGFA,HGF,MET,GAB1,PIK3CB,PIK3CA,PIK3CD,PIK3R3,PIK3R2,PIK3R1,AKT3,AKT1,AKT2,BAD,CRKL,CRK,RAPGEF1,RAP1A,RAP1B,LOW QUALITY PROTEIN: ras-related protein Rap-1b [KO:K07836],PTPN11,GRB2,SOS1,SOS2,HRAS,KRAS,NRAS,ARAF,BRAF,RAF1,MAP2K1,MA…
mcc04660	T cell receptor signaling pathway - Macaca mulatta (rhesus monkey)	0.00625917	uncharacterized protein LOC710149 [KO:K10784],LOW QUALITY PROTEIN: uncharacterized protein LOC698785 [KO:K10785],T cell receptor beta variable 3-1 [KO:K10785],uncharacterized protein LOC697904 [KO:K10785],immunoglobulin lambda-1 light chain-like [KO:K10785],CD3D,CD3E,CD3G,CD247,CD4,CD8A,CD8B,PTPRC,LCK,FYN,tyrosine-protein kinase ZAP-70 isoform X1 [KO:K07360] [EC:2.7.10.2],LCP2,LAT,ITK,TEC,NCK1,NC…
mcc04659	Th17 cell differentiation - Macaca mulatta (rhesus monkey)	0.00637224	IL1B,IL1R1,IL1RAP,MAPK12,MAPK11,MAPK14,MAPK13,MTOR,IRF4,TGFB1,TGFBR1,TGFBR2,LOW QUALITY PROTEIN: TGF-beta receptor type-2-like [KO:K04388] [EC:2.7.11.30],SMAD2,SMAD3,SMAD4,IL21,IL21R,IL2RG,JAK1,JAK3,LOW QUALITY PROTEIN: tyrosine-protein kinase JAK3-like [KO:K11218] [EC:2.7.10.2],IL6,IL6R,IL6ST,JAK2,IL23A,IL23R,IL12RB1,TYK2,STAT3,RORC,RORA,HIF1A,HSP90AB1,HSP90AA1,AHR,aryl hydrocarbon receptor-like…
mcc05140	Leishmaniasis - Macaca mulatta (rhesus monkey)	0.00825418	TLR2,TLR4,MYD88,IRAK1,IRAK4,TRAF6,MAP3K7,TAB1,TAB2,NFKBIB,NFKBIA,NFKB1,RELA,IL1A,IL1B,IL12A,IL12B,TNF,IL4,NOS2,LOW QUALITY PROTEIN: nitric oxide synthase, inducible-like [KO:K13241] [EC:1.14.13.39],IL10,TGFB1,TGFB2,TGFB3,C3,CR1,ITGAM,ITGB2,LOW QUALITY PROTEIN: immunoglobulin heavy variable 4-39 [KO:K06856],immunoglobulin heavy variable 4-4 [KO:K06856],uncharacterized protein LOC114675805 [KO:K068…
mcc04010	MAPK signaling pathway - Macaca mulatta (rhesus monkey)	0.00842476	CACNA1A,CACNA1B,CACNA1C,CACNA1D,CACNA1E,CACNA1F,CACNA1G,CACNA1H,CACNA1I,CACNA1S,CACNA2D1,CACNA2D2,CACNA2D3,CACNA2D4,CACNB1,CACNB2,CACNB3,CACNB4,CACNG1,CACNG2,CACNG3,CACNG4,CACNG5,CACNG6,CACNG7,CACNG8,PRKACB,PRKACA,PRKACG,PRKCA,PRKCB,PRKCG,GNA12,GNG12,GNG14,PPP3CB,PPP3CC,PPP3CA,PPP3R2,PPP3R1,RASGRF1,RASGRF2,RASGRP1,RASGRP2,RASGRP3,RASGRP4,RAPGEF2,NF1,RASA1,RASA2,RAP1A,RAP1B,LOW QUALITY PROTEIN: ra…
mcc05202	Transcriptional misregulation in cancer - Macaca mulatta (rhesus monkey)	0.00877212	RUNX1,CSF1R,MPO,CSF2,IL3,RUNX1T1,HDAC1,HDAC2,SIN3A,NCOR1,CEBPA,PER2,SPI1,CD14,ITGAM,FCGR1A,JUP,PML,RARA,CCNA2,CCNA1,CEBPE,BCL2A1,ZBTB16,MYC,DUSP6,TCF3,PBX1,WNT16,ETV7,ETV6,uncharacterized protein LOC710149 [KO:K10784],LOW QUALITY PROTEIN: uncharacterized protein LOC698785 [KO:K10785],T cell receptor beta variable 3-1 [KO:K10785],uncharacterized protein LOC697904 [KO:K10785],immunoglobulin lambda-…
mcc04658	Th1 and Th2 cell differentiation - Macaca mulatta (rhesus monkey)	0.00941567	DLL3,DLL4,DLL1,NOTCH3,MAML3,MAML2,MAML1,RBPJ,RBPJL,NFKB1,RELA,IFNG,IFNGR1,IFNGR2,JAK1,JAK2,STAT1,IL12A,IL12B,IL12RB1,IL12RB2,TYK2,STAT4,TBX21,RUNX3,MAMU-DRB1,MAMU-DMA,MAMU-DPB,MAMU-DOA,MAMU-DPA,MAMU-DOB,MAMU-DRA,MAMU-DQA1,MAMU-DQB1,MAMU-DMB,MAMU-DRB5,HLA class II histocompatibility antigen, DRB1-3 chain [KO:K06752],HLA class II histocompatibility antigen, DP alpha 1 chain [KO:K06752],HLA class II…
mcc05235	PD-L1 expression and PD-1 checkpoint pathway in cancer - Macaca mulatta (rhesus monkey)	0.00944201	HIF1A,EGF,EGFR,HRAS,KRAS,NRAS,RAF1,MAP2K1,MAP2K2,MAPK3,MAPK1,FOS,JUN,EML4,ALK,PIK3R3,PIK3R2,PIK3R1,PIK3CB,PIK3CA,PIK3CD,PTEN,AKT3,AKT1,AKT2,MTOR,RPS6KB2,RPS6KB1,CHUK,IKBKB,IKBKG,NFKBIA,NFKBIB,NFKBIE,NFKB1,RELA,IFNG,IFNGR1,IFNGR2,JAK1,JAK2,STAT1,STAT3,TLR2,TLR4,TLR9,TIRAP,MYD88,TRAF6,NFATC1,NFATC2,NFATC3,TICAM1,TICAM2,CD274,PDCD1,PTPN6,PTPN11,BATF2,BATF,BATF3,CSNK2A1,CSNK2A2,CSNK2B,CD4,LCK,CD3E,CD…
mcc04611	Platelet activation - Macaca mulatta (rhesus monkey)	0.0128966	TBXA2R,F2,F2R,F2RL3,GNA13,ARHGEF1,ARHGEF12,RHOA,ROCK1,ROCK2,PPP1CB,PPP1CC,PPP1CA,PPP1R12A,MYL12B,MYL12A,P2RX1,ORAI1,ITPR1,ITPR2,ITPR3,STIM1,MYLK2,MYLK4,MYLK,MYLK3,P2RY1,GNAQ,PLCB2,PLCB4,PLCB1,PLCB3,PRKCZ,PRKCI,RASGRP1,RASGRP2,RAP1A,RAP1B,LOW QUALITY PROTEIN: ras-related protein Rap-1b [KO:K07836],amyloid beta A4 precursor protein-binding family B member 1-interacting protein isoform X1 [KO:K17704…
mcc04726	Serotonergic synapse - Macaca mulatta (rhesus monkey)	0.0131686	TPH2,TPH1,DDC,SLC18A2,SLC18A1,CACNA1C,CACNA1D,CACNA1F,CACNA1S,HTR2A,HTR2B,HTR2C,GNAQ,PLCB2,PLCB4,PLCB1,PLCB3,ITPR1,ITPR2,ITPR3,PRKCA,PRKCB,PRKCG,MAPK3,MAPK1,PLA2G4A,PLA2G4B,cytosolic phospholipase A2 gamma isoform X3 [KO:K16342] [EC:3.1.1.4],PLA2G4D,PLA2G4F,PLA2G4E,CYP2C8,cytochrome P450 2C20-like [KO:K17718] [EC:1.14.14.1],CYP2C93,CYP2C9,CYP2C75,CYP2C18,CYP2C76,CYP2D6,cytochrome P450 2D17 [KO:K1…
mcc04666	Fc gamma R-mediated phagocytosis - Macaca mulatta (rhesus monkey)	0.0140526	LOW QUALITY PROTEIN: immunoglobulin heavy variable 4-39 [KO:K06856],immunoglobulin heavy variable 4-4 [KO:K06856],uncharacterized protein LOC114675805 [KO:K06856],immunoglobulin heavy variable 4-61 [KO:K06856],immunoglobulin heavy variable 4-59 [KO:K06856],uncharacterized protein LOC714419 [KO:K06856],LOW QUALITY PROTEIN: immunoglobulin heavy variable 4-28 [KO:K06856],immunoglobulin heavy variabl…
mcc05417	Lipid and atherosclerosis - Macaca mulatta (rhesus monkey)	0.0158395	APOB,APOA4,APOA1,LDLR,OLR1,ARHGEF1,MMP1,RHOA,ROCK2,NOS3,PIK3CB,PIK3CA,PIK3CD,PIK3R3,PIK3R2,PIK3R1,AKT3,AKT1,AKT2,BAX,BAD,BCL2L1,BCL2,MAPK10,MAPK8,MAPK9,SOD2,PRKCA,POU2F1,POU2F3,POU2F2,CD40,CD40LG,CYP1A1,CYP2B6,LOW QUALITY PROTEIN: cytochrome P450 2B6-like [KO:K17709] [EC:1.14.14.-],CYP2C8,cytochrome P450 2C20-like [KO:K17718] [EC:1.14.14.1],CYP2C93,CYP2C9,CYP2C75,cytochrome P450 2J2 isoform X1 [K…
mcc05332	Graft-versus-host disease - Macaca mulatta (rhesus monkey)	0.0160134	IL6,IL1A,IL1B,TNF,MAMU-DRB1,MAMU-DMA,MAMU-DPB,MAMU-DOA,MAMU-DPA,MAMU-DOB,MAMU-DRA,MAMU-DQA1,MAMU-DQB1,MAMU-DMB,MAMU-DRB5,HLA class II histocompatibility antigen, DRB1-3 chain [KO:K06752],HLA class II histocompatibility antigen, DP alpha 1 chain [KO:K06752],HLA class II histocompatibility antigen, DP beta 1 chain-like [KO:K06752],DLA class II histocompatibility antigen, DR-1 beta chain-like isofor…
mcc04929	GnRH secretion - Macaca mulatta (rhesus monkey)	0.019667	KISS1,KISS1R,GNAQ,GNA11,PLCB2,PLCB4,PLCB1,PLCB3,PRKCA,PRKCB,PRKCG,ITPR1,ITPR2,ITPR3,HCN1,HCN2,HCN3,CACNA1G,CACNA1H,CACNA1I,TRPC1,TRPC4,TRPC5,KCNJ11,KCNJ3,KCNJ6,KCNJ9,KCNJ5,GABBR1,GABBR2,KCNN1,KCNN2,KCNN3,KCNN4,CACNA1S,CACNA1C,CACNA1D,CACNA1F,ARRB1,ARRB2,HRAS,KRAS,NRAS,RAF1,MAP2K1,MAP2K2,MAPK3,MAPK1,PIK3R3,PIK3R2,PIK3R1,PIK3CB,PIK3CA,PIK3CD,AKT3,AKT1,AKT2,GNRH2,GNRH1,ESR2,GPER1,LHB,SPP1,CGA
mcc04978	Mineral absorption - Macaca mulatta (rhesus monkey)	0.0201998	SLC34A1,SLC34A2,SLC34A3,VDR,TRPM6,TRPM7,TRPV6,SLC8A2,SLC8A1,SLC8A3,ATP2B1,ATP2B4,ATP2B3,ATP2B2,S100G,SLC26A3,SLC26A6,SLC26A9,CLCN2,SLC9A3,SLC5A1,SLC6A19,ATP1A1,ATP1A2,ATP1A3,ATP1A4,ATP1B2,ATP1B1,ATP1B4,ATP1B3,sodium/potassium-transporting ATPase subunit gamma isoform X1 [KO:K01538],SLC46A1,HMOX1,HMOX2,CYBRD1,SLC11A2,LOW QUALITY PROTEIN: ferritin heavy chain [KO:K00522] [EC:1.16.3.2],ferritin heav…
mcc04720	Long-term potentiation - Macaca mulatta (rhesus monkey)	0.0211026	GRIA1,GRIA2,ADCY1,ADCY8,PRKACB,PRKACA,PRKACG,PPP1R1A,PPP1CB,PPP1CC,PPP1CA,CAMK2G,CAMK2D,CAMK2B,CAMK2A,RAPGEF3,RAP1A,RAP1B,LOW QUALITY PROTEIN: ras-related protein Rap-1b [KO:K07836],PPP3CB,PPP3CC,PPP3CA,PPP3R2,PPP3R1,GRIN1,GRIN2A,GRIN2B,GRIN2C,GRIN2D,CACNA1C,calmodulin [KO:K02183],CALM1,CALM2,CALML6,CALML5,CALML3,CALM3,CALML4,calmodulin-like [KO:K02183],EP300,CREBBP,ATF4,CAMK4,HRAS,KRAS,NRAS,ARAF…
mcc04014	Ras signaling pathway - Macaca mulatta (rhesus monkey)	0.0231914	EGF,TGFA,FGF1,FGF2,FGF6,FGF7,FGF10,FGF16,FGF22,FGF20,FGF3,FGF4,FGF17,FGF9,FGF5,FGF18,FGF8,FGF19,FGF21,FGF23,NGF,BDNF,NTF3,NTF4,INS,IGF1,IGF2,PDGFA,PDGFB,PDGFD,PDGFC,CSF1,KITLG,FLT3LG,VEGFA,VEGFB,PGF,VEGFD,VEGFC,HGF,ANGPT1,ANGPT2,ANGPT4,EFNA1,EFNA3,EFNA5,EFNA4,EFNA2,EGFR,FGFR1,FGFR2,FGFR3,FGFR4,NGFR,NTRK1,NTRK2,INSR,IGF1R,PDGFRA,PDGFRB,CSF1R,KIT,FLT3,receptor-type tyrosine-protein kinase FLT3 [KO:…
mcc05320	Autoimmune thyroid disease - Macaca mulatta (rhesus monkey)	0.0232737	IFNA2,IFNA8,interferon alpha-17-like [KO:K05414],interferon alpha-1/13-like [KO:K05414],interferon alpha-14 [KO:K05414],interferon alpha-1/13 [KO:K05414],interferon alpha-4-like [KO:K05414],IFNA10,IFNA21,IFNA13,interferon alpha-17-like [KO:K05414],interferon alpha-17 [KO:K05414],interferon alpha-17 [KO:K05414],IFNA6,interferon alpha-17-like [KO:K05414],interferon alpha-17-like [KO:K05414],MAMU-DR…
mcc05144	Malaria - Macaca mulatta (rhesus monkey)	0.0235231	SDC1,SDC2,LRP1,CD81,HGF,MET,ACKR1,GYPA,GYPC,HBA,HBA1,HBB,TLR9,MYD88,TLR2,TLR4,IL10,TGFB1,TGFB2,TGFB3,CXCL8,IL6,CCL2,CSF3,IL1B,TNF,IL12A,IL18,KLRB1,NKG2D,uncharacterized protein LOC710149 [KO:K10784],LOW QUALITY PROTEIN: uncharacterized protein LOC698785 [KO:K10785],T cell receptor beta variable 3-1 [KO:K10785],uncharacterized protein LOC697904 [KO:K10785],immunoglobulin lambda-1 light chain-like …
mcc04015	Rap1 signaling pathway - Macaca mulatta (rhesus monkey)	0.0239667	RAP1A,RAP1B,LOW QUALITY PROTEIN: ras-related protein Rap-1b [KO:K07836],MRAS,RAPGEF5,DOCK4,GRIN1,GRIN2A,GRIN2B,calmodulin [KO:K02183],CALM1,CALM2,CALML6,CALML5,CALML3,CALM3,CALML4,calmodulin-like [KO:K02183],F2R,F2RL3,P2RY1,FPR1,LPAR1,LPAR2,LPAR3,LPAR4,LPAR5,ADORA2A,ADORA2B,guanine nucleotide-binding protein G(s) subunit alpha isoforms XLas isoform X2 [KO:K04632],neuroendocrine secretory protein …
mcc04022	cGMP-PKG signaling pathway - Macaca mulatta (rhesus monkey)	0.0240799	AGTR1,EDNRA,EDNRB,ADRA1A,ADRA1B,ADRA1D,ADRA2A,ADRA2B,ADRA2C,GNAQ,GNA11,GNA12,GNA13,TRPC6,PPP3CB,PPP3CC,PPP3CA,PPP3R2,PPP3R1,MEF2A,MEF2B,MEF2C,MEF2D,NFATC1,NFATC2,NFATC3,NFATC4,SRF,GATA4,MYH6,myosin-7 [KO:K17751],NPPB,NPPA,NPR1,NPPC,NPR2,PRKG1,PRKG2,CACNA1C,CACNA1D,CACNA1F,CACNA1S,KCNMA1,KCNU1,KCNMB1,KCNMB2,KCNMB3,KCNMB4,SLC8A2,SLC8A1,SLC8A3,ATP1A1,ATP1A2,ATP1A3,ATP1A4,ATP1B2,ATP1B1,ATP1B4,ATP1B3,…
mcc05205	Proteoglycans in cancer - Macaca mulatta (rhesus monkey)	0.0285645	CD44,SRC,HCLS1,CTTN,ERBB2,GRB2,VAV3,VAV2,VAV1,HRAS,KRAS,NRAS,RRAS,RRAS2,MRAS,BRAF,RAF1,ARAF,MAP2K1,MAP2K2,MAPK3,MAPK1,RAC1,IQGAP1,CDC42,ELK1,ETS domain-containing protein Elk-1-like isoform X1 [KO:K04375],ESR1,CCND1,ACTG1,ACTB,actin, cytoplasmic 2-like [KO:K05692],FLNA,FLNB,FLNC,PAK1,TIAM1,ARHGEF1,RHOA,ROCK1,ROCK2,ANK2,ANK1,ANK3,GAB1,PIK3CB,PIK3CA,PIK3CD,PIK3R3,PIK3R2,PIK3R1,AKT3,AKT1,AKT2,SLC9A1…
mcc04662	B cell receptor signaling pathway - Macaca mulatta (rhesus monkey)	0.0292382	LOW QUALITY PROTEIN: immunoglobulin heavy variable 4-39 [KO:K06856],immunoglobulin heavy variable 4-4 [KO:K06856],uncharacterized protein LOC114675805 [KO:K06856],immunoglobulin heavy variable 4-61 [KO:K06856],immunoglobulin heavy variable 4-59 [KO:K06856],uncharacterized protein LOC714419 [KO:K06856],LOW QUALITY PROTEIN: immunoglobulin heavy variable 4-28 [KO:K06856],immunoglobulin heavy variabl…
mcc05152	Tuberculosis - Macaca mulatta (rhesus monkey)	0.0309884	TNF,TNFRSF1A,TRADD,FADD,CASP8,CASP10,CASP3,BID,BAX,cytochrome c-like [KO:K08738],cytochrome c-like [KO:K08738],cytochrome c-like [KO:K08738],cytochrome c-like [KO:K08738],cytochrome c-like [KO:K08738],cytochrome c-like [KO:K08738],cytochrome c-like [KO:K08738],CYCS,cytochrome c-like [KO:K08738],cytochrome c-like [KO:K08738],CASP9,APAF1,AKT3,AKT1,AKT2,BAD,BCL2,CAMK2G,CAMK2D,CAMK2B,CAMK2A,IFNG,IFNG…
mcc04724	Glutamatergic synapse - Macaca mulatta (rhesus monkey)	0.0312352	SLC38A1,SLC38A2,GLS,GLS2,SLC17A8,SLC17A7,SLC17A6,GRIK1,GRIK2,GRIK3,GRIK4,GRIK5,GRIA1,GRIA2,GRIA3,GRIA4,GRIN1,GRIN2A,GRIN2B,GRIN2C,GRIN2D,GRIN3A,GRIN3B,PPP3CB,PPP3CC,PPP3CA,PPP3R2,PPP3R1,DLG4,DLGAP1,SHANK3,SHANK1,SHANK2,TRPC1,GRM1,GRM5,HOMER2,HOMER1,HOMER3,GNAQ,PLCB2,PLCB4,PLCB1,PLCB3,PRKCA,PRKCB,PRKCG,ITPR1,ITPR2,ITPR3,PLA2G4A,PLA2G4B,cytosolic phospholipase A2 gamma isoform X3 [KO:K16342] [EC:3.…
mcc05134	Legionellosis - Macaca mulatta (rhesus monkey)	0.0312663	HSPD1,60 kDa heat shock protein, mitochondrial [KO:K04077] [EC:5.6.1.7],C3,CR1,ITGAM,ITGB2,ARF1,RAB1A,RAB1B,ras-related protein Rab-1B [KO:K07875],SEC22B,SAR1B,SAR1A,VCP,APAF1,cytochrome c-like [KO:K08738],cytochrome c-like [KO:K08738],cytochrome c-like [KO:K08738],cytochrome c-like [KO:K08738],cytochrome c-like [KO:K08738],cytochrome c-like [KO:K08738],cytochrome c-like [KO:K08738],CYCS,cytochro…
mcc04940	Type I diabetes mellitus - Macaca mulatta (rhesus monkey)	0.037383	INS,GAD2,GAD1,LOW QUALITY PROTEIN: glutamate decarboxylase 1-like [KO:K01580] [EC:4.1.1.15],PTPRN,PTPRN2,CPE,HSPD1,60 kDa heat shock protein, mitochondrial [KO:K04077] [EC:5.6.1.7],ICA1,MAMU-DRB1,MAMU-DMA,MAMU-DPB,MAMU-DOA,MAMU-DPA,MAMU-DOB,MAMU-DRA,MAMU-DQA1,MAMU-DQB1,MAMU-DMB,MAMU-DRB5,HLA class II histocompatibility antigen, DRB1-3 chain [KO:K06752],HLA class II histocompatibility antigen, DP …
mcc05146	Amoebiasis - Macaca mulatta (rhesus monkey)	0.0454679	IL1B,IL1R1,IL1R2,NFKB1,RELA,HSPB1,MUC2,COL1A1,COL1A2,COL4A4,COL4A1,COL4A6,COL4A2,COL4A5,COL4A3,FN1,LAMA1,LAMA2,LAMA3,LAMA5,LAMA4,LAMB1,LAMB2,LAMB3,LAMB4,LAMC1,LAMC2,LAMC3,CASP3,LOW QUALITY PROTEIN: immunoglobulin heavy variable 4-39 [KO:K06856],immunoglobulin heavy variable 4-4 [KO:K06856],uncharacterized protein LOC114675805 [KO:K06856],immunoglobulin heavy variable 4-61 [KO:K06856],immunoglobul…
mcc04072	Phospholipase D signaling pathway - Macaca mulatta (rhesus monkey)	0.0476697	EGF,PDGFA,PDGFB,PDGFD,PDGFC,KITLG,INS,EGFR,PDGFRA,PDGFRB,KIT,INSR,GRB2,GAB1,GAB2,SHC1,SHC2,SHC3,SHC4,PTPN11,SOS1,SOS2,HRAS,KRAS,NRAS,MRAS,RRAS,RRAS2,RALGDS,ral-GDS-related protein isoform X2 [KO:K08732],ral-GDS-related protein-like isoform X1 [KO:K08732],ral-GDS-related protein-like isoform X1 [KO:K08732],ral-GDS-related protein-like [KO:K08732],ral-GDS-related protein-like [KO:K08732],ral-GDS-re…
mcc05323	Rheumatoid arthritis - Macaca mulatta (rhesus monkey)	0.0486652	CD80,CD86,CD28,CTLA4,MAMU-DRB1,MAMU-DMA,MAMU-DPB,MAMU-DOA,MAMU-DPA,MAMU-DOB,MAMU-DRA,MAMU-DQA1,MAMU-DQB1,MAMU-DMB,MAMU-DRB5,HLA class II histocompatibility antigen, DRB1-3 chain [KO:K06752],HLA class II histocompatibility antigen, DP alpha 1 chain [KO:K06752],HLA class II histocompatibility antigen, DP beta 1 chain-like [KO:K06752],DLA class II histocompatibility antigen, DR-1 beta chain-like iso…

## Sheet: Fig 8 WTA Seg Prop
SlideName	ScanLabel	ROILabel	SegmentLabel	SegmentDisplayName	QCFlags	AOISurfaceArea	AOINucleiCount	ROICoordinateX	ROICoordinateY	RawReads	AlignedReads	DeduplicatedReads	TrimmedReads	StitchedReads	SequencingSaturation	ScanWidth	ScanHeight	ScanOffsetX	ScanOffsetY	LOQ.(Human.NGS.Whole.Transcriptome.Atlas.RNA_1.0)
PFA 33980	PFA 33980	1	Full ROI	PFA 33980 | 001 | Full ROI		517140	726	19852.7	35234.4	106967206	104187227	2227650	106570827	106118225	97.9	31667.8	38915.9	550	5118	150.1
PFA 33980	PFA 33980	2	Full ROI	PFA 33980 | 002 | Full ROI		517140	1771	25630.6	31328	236444523	230650750	4576576	235765915	234802127	98	31667.8	38915.9	550	5118	147.3
PFA 33980	PFA 33980	3	Full ROI	PFA 33980 | 003 | Full ROI		517140	2142	24118.5	29149.1	236009420	230166810	4739546	235202285	234250506	97.9	31667.8	38915.9	550	5118	131
PFA 33980	PFA 33980	4	Full ROI	PFA 33980 | 004 | Full ROI		517140	3849	22294	28956.8	275249364	268207651	4909363	274369636	273263071	98.2	31667.8	38915.9	550	5118	137.1
PFA 33980	PFA 33980	5	Full ROI	PFA 33980 | 005 | Full ROI		517140	2594	22605.3	31324.1	263829398	251125669	5344399	257163215	255979123	97.9	31667.8	38915.9	550	5118	136.7
PFA 33980	PFA 33980	6	Full ROI	PFA 33980 | 006 | Full ROI		517140	1895	23115.6	25923.1	289809823	282465996	5580551	288904960	287733678	98	31667.8	38915.9	550	5118	135.5
PFA 33980	PFA 33980	7	Full ROI	PFA 33980 | 007 | Full ROI		517140	2798	23364.6	34520	124787976	121728984	2356907	124452649	123931999	98.1	31667.8	38915.9	550	5118	146.4
PFA 33980	PFA 33980	8	Full ROI	PFA 33980 | 008 | Full ROI		517140	1114	26259.9	27654	204659430	199563762	4373875	204041184	203128323	97.8	31667.8	38915.9	550	5118	155.9
PFA 33980	PFA 33980	9	Full ROI	PFA 33980 | 009 | Full ROI		517140	2350	5532.6	18598.1	200075670	194914219	3538232	199257619	198408139	98.2	31667.8	38915.9	550	5118	121.7
PFA 33980	PFA 33980	10	Full ROI	PFA 33980 | 010 | Full ROI		517140	1035	22622	18617	164413666	157684147	2724575	163697719	162981223	98.3	31667.8	38915.9	550	5118	116.9
PFA 33980	PFA 33980	11	Full ROI	PFA 33980 | 011 | Full ROI		517140	1074	13897.3	28768.6	6093396	5807787	2059176	5984717	5955396	64.5	31667.8	38915.9	550	5118	117.5
PFA 33980	PFA 33980	12	Full ROI	PFA 33980 | 012 | Full ROI		517140	2608	10634.6	28214.9	191402597	186542908	3847082	190716889	189916591	97.9	31667.8	38915.9	550	5118	142.9
PFA 35595	PFA 35595	1	Full ROI	PFA 35595 | 001 | Full ROI		517140	1576	26989.1	36849.1	178809748	174065704	3800775	178028423	177239238	97.8	35269.3	46284.8	6941	1433	205.2
PFA 35595	PFA 35595	2	Full ROI	PFA 35595 | 002 | Full ROI		517140	2594	23343	40388	145105634	141446935	3313185	144648105	144021610	97.7	35269.3	46284.8	6941	1433	213.6
PFA 35595	PFA 35595	3	Full ROI	PFA 35595 | 003 | Full ROI		316350	1184	22067	8708	118122775	115208030	2439068	117748705	117303229	97.9	35269.3	46284.8	6941	1433	158
PFA 35595	PFA 35595	4	Full ROI	PFA 35595 | 004 | Full ROI		122034	1556	19430	6468	28377705	27373776	640792	28217595	27926870	97.7	35269.3	46284.8	6941	1433	50.9
PFA 35595	PFA 35595	5	Full ROI	PFA 35595 | 005 | Full ROI		517140	3266	34197.8	13030.3	146276936	142653277	3138195	145931630	145347094	97.8	35269.3	46284.8	6941	1433	215.1
PFA 35595	PFA 35595	6	Full ROI	PFA 35595 | 006 | Full ROI		517140	5219	32483.3	13172.7	122987406	119774202	3020960	122583316	122076968	97.5	35269.3	46284.8	6941	1433	180.4
PFA 35595	PFA 35595	7	Full ROI	PFA 35595 | 007 | Full ROI		517140	3594	28387.1	14376.8	128292595	125005815	2729374	127849394	127308527	97.8	35269.3	46284.8	6941	1433	176.4
PFA 35595	PFA 35595	8	Full ROI	PFA 35595 | 008 | Full ROI		517140	3067	23617.8	13135.3	106588863	103784385	2258661	106168345	105732447	97.8	35269.3	46284.8	6941	1433	152.1
PFA 35595	PFA 35595	9	Full ROI	PFA 35595 | 009 | Full ROI		517140	4170	26645.8	12366.1	197805406	192831549	3603082	197195267	196395404	98.1	35269.3	46284.8	6941	1433	206.1
PFA 35595	PFA 35595	10	Full ROI	PFA 35595 | 010 | Full ROI		308492	2731	32846	7713	89942671	87677041	2001712	89660447	89261326	97.7	35269.3	46284.8	6941	1433	143.8
PFA 35595	PFA 35595	11	Full ROI	PFA 35595 | 011 | Full ROI		517140	3688	32995.8	24697.9	94627570	92164971	1904494	94320361	93938740	97.9	35269.3	46284.8	6941	1433	119
PFA 35595	PFA 35595	12	Full ROI	PFA 35595 | 012 | Full ROI		517140	1594	25376.8	26939.2	160824255	156804867	3437766	160357502	159675996	97.8	35269.3	46284.8	6941	1433	154.3

## Sheet: Fig 8 WTA Tar Prop
SlideName	ScanLabel	ROILabel	SegmentLabel	SegmentDisplayName	QCFlags	AOISurfaceArea	AOINucleiCount	ROICoordinateX	ROICoordinateY	RawReads	AlignedReads	DeduplicatedReads	TrimmedReads	StitchedReads	SequencingSaturation	ScanWidth	ScanHeight	ScanOffsetX	ScanOffsetY	LOQ.(Human.NGS.Whole.Transcriptome.Atlas.RNA_1.0)
PFA 33980	PFA 33980	1	Full ROI	PFA 33980 | 001 | Full ROI		517140	726	19852.7	35234.4	106967206	104187227	2227650	106570827	106118225	97.9	31667.8	38915.9	550	5118	150.1
PFA 33980	PFA 33980	2	Full ROI	PFA 33980 | 002 | Full ROI		517140	1771	25630.6	31328	236444523	230650750	4576576	235765915	234802127	98	31667.8	38915.9	550	5118	147.3
PFA 33980	PFA 33980	3	Full ROI	PFA 33980 | 003 | Full ROI		517140	2142	24118.5	29149.1	236009420	230166810	4739546	235202285	234250506	97.9	31667.8	38915.9	550	5118	131
PFA 33980	PFA 33980	4	Full ROI	PFA 33980 | 004 | Full ROI		517140	3849	22294	28956.8	275249364	268207651	4909363	274369636	273263071	98.2	31667.8	38915.9	550	5118	137.1
PFA 33980	PFA 33980	5	Full ROI	PFA 33980 | 005 | Full ROI		517140	2594	22605.3	31324.1	263829398	251125669	5344399	257163215	255979123	97.9	31667.8	38915.9	550	5118	136.7
PFA 33980	PFA 33980	6	Full ROI	PFA 33980 | 006 | Full ROI		517140	1895	23115.6	25923.1	289809823	282465996	5580551	288904960	287733678	98	31667.8	38915.9	550	5118	135.5
PFA 33980	PFA 33980	7	Full ROI	PFA 33980 | 007 | Full ROI		517140	2798	23364.6	34520	124787976	121728984	2356907	124452649	123931999	98.1	31667.8	38915.9	550	5118	146.4
PFA 33980	PFA 33980	8	Full ROI	PFA 33980 | 008 | Full ROI		517140	1114	26259.9	27654	204659430	199563762	4373875	204041184	203128323	97.8	31667.8	38915.9	550	5118	155.9
PFA 33980	PFA 33980	9	Full ROI	PFA 33980 | 009 | Full ROI		517140	2350	5532.6	18598.1	200075670	194914219	3538232	199257619	198408139	98.2	31667.8	38915.9	550	5118	121.7
PFA 33980	PFA 33980	10	Full ROI	PFA 33980 | 010 | Full ROI		517140	1035	22622	18617	164413666	157684147	2724575	163697719	162981223	98.3	31667.8	38915.9	550	5118	116.9
PFA 33980	PFA 33980	11	Full ROI	PFA 33980 | 011 | Full ROI		517140	1074	13897.3	28768.6	6093396	5807787	2059176	5984717	5955396	64.5	31667.8	38915.9	550	5118	117.5
PFA 33980	PFA 33980	12	Full ROI	PFA 33980 | 012 | Full ROI		517140	2608	10634.6	28214.9	191402597	186542908	3847082	190716889	189916591	97.9	31667.8	38915.9	550	5118	142.9
PFA 35595	PFA 35595	1	Full ROI	PFA 35595 | 001 | Full ROI		517140	1576	26989.1	36849.1	178809748	174065704	3800775	178028423	177239238	97.8	35269.3	46284.8	6941	1433	205.2
PFA 35595	PFA 35595	2	Full ROI	PFA 35595 | 002 | Full ROI		517140	2594	23343	40388	145105634	141446935	3313185	144648105	144021610	97.7	35269.3	46284.8	6941	1433	213.6
PFA 35595	PFA 35595	3	Full ROI	PFA 35595 | 003 | Full ROI		316350	1184	22067	8708	118122775	115208030	2439068	117748705	117303229	97.9	35269.3	46284.8	6941	1433	158
PFA 35595	PFA 35595	4	Full ROI	PFA 35595 | 004 | Full ROI		122034	1556	19430	6468	28377705	27373776	640792	28217595	27926870	97.7	35269.3	46284.8	6941	1433	50.9
PFA 35595	PFA 35595	5	Full ROI	PFA 35595 | 005 | Full ROI		517140	3266	34197.8	13030.3	146276936	142653277	3138195	145931630	145347094	97.8	35269.3	46284.8	6941	1433	215.1
PFA 35595	PFA 35595	6	Full ROI	PFA 35595 | 006 | Full ROI		517140	5219	32483.3	13172.7	122987406	119774202	3020960	122583316	122076968	97.5	35269.3	46284.8	6941	1433	180.4
PFA 35595	PFA 35595	7	Full ROI	PFA 35595 | 007 | Full ROI		517140	3594	28387.1	14376.8	128292595	125005815	2729374	127849394	127308527	97.8	35269.3	46284.8	6941	1433	176.4
PFA 35595	PFA 35595	8	Full ROI	PFA 35595 | 008 | Full ROI		517140	3067	23617.8	13135.3	106588863	103784385	2258661	106168345	105732447	97.8	35269.3	46284.8	6941	1433	152.1
PFA 35595	PFA 35595	9	Full ROI	PFA 35595 | 009 | Full ROI		517140	4170	26645.8	12366.1	197805406	192831549	3603082	197195267	196395404	98.1	35269.3	46284.8	6941	1433	206.1
PFA 35595	PFA 35595	10	Full ROI	PFA 35595 | 010 | Full ROI		308492	2731	32846	7713	89942671	87677041	2001712	89660447	89261326	97.7	35269.3	46284.8	6941	1433	143.8
PFA 35595	PFA 35595	11	Full ROI	PFA 35595 | 011 | Full ROI		517140	3688	32995.8	24697.9	94627570	92164971	1904494	94320361	93938740	97.9	35269.3	46284.8	6941	1433	119
PFA 35595	PFA 35595	12	Full ROI	PFA 35595 | 012 | Full ROI		517140	1594	25376.8	26939.2	160824255	156804867	3437766	160357502	159675996	97.8	35269.3	46284.8	6941	1433	154.3

[truncated: 4 more sheets: Fig 8 WTA Probe QC, Fig 8 Q3, Fig 8 WTA signal to LOQ ratio, Fig 9]
